# Supplementary material for: The influence of urban environmental effects on the orchard soil microbial community structure and function: a case study in Zhejiang, China
Source: Front Microbiol. 2024 Sep 9;15:1403443. doi: 10.3389/fmicb.2024.1403443 (PMC11417026; doi:10.3389/fmicb.2024.1403443)
Supplement: Supplementary file 2 [file Data_Sheet_2.zip]

Archive with 1 entries (1 files):
- Manuscript-ID-1403443_240816/Supplementary Tables-240812.xlsx
