# Supplementary material for: The influence of urban environmental effects on the orchard soil microbial community structure and function: a case study in Zhejiang, China
Source: Front Microbiol. 2024 Sep 9;15:1403443. doi: 10.3389/fmicb.2024.1403443 (PMC11417026; doi:10.3389/fmicb.2024.1403443)
Supplement: Supplementary file 2 [file Data_Sheet_2.zip › Manuscript-ID-1403443_240816/Supplementary Tables-240812.xlsx]

## Sheet: Table S1
Table S1. Sample characteristics from citrus orchard soil collection
Sample ID	Weight (grams)	Site	Villages	Agrochemicals	Soils type	Location	Date	Latitude (N)	Longitude (E)	Weather conditions	Temperature	Humidity	Agrochemicals	16S	ITS
OE01A	16.94	Orchard A	Village A	Used	Rhizospheric soil	Urban Adjacent Village	2022-10-09	29.1059	119.579	Cloudy	16℃	0.94	Glufosinate ammonium	Yes	Yes
OE01B	15.62	Orchard A	Village A	Used	Rhizospheric soil	Urban Adjacent Village	2022-10-09	29.1059	119.579	Cloudy	16℃	0.94	Glufosinate ammonium	Yes	Yes
OE01C	17.7	Orchard A	Village A	Used	Rhizospheric soil	Urban Adjacent Village	2022-10-09	29.1059	119.579	Cloudy	16℃	0.94	Glufosinate ammonium	Yes	Yes
OE01D	18.89	Orchard A	Village A	Used	Rhizospheric soil	Urban Adjacent Village	2022-10-09	29.1059	119.579	Cloudy	16℃	0.94	Glufosinate ammonium	Yes	Yes
OE01E	17.02	Orchard A	Village A	Used	Rhizospheric soil	Urban Adjacent Village	2022-10-09	29.1059	119.579	Cloudy	16℃	0.94	Glufosinate ammonium	Yes	Yes
OE01F	18.32	Orchard A	Village A	Not Applicable	Peripheral soil	Urban Adjacent Village	2022-10-09	29.1059	119.579	Cloudy	16℃	0.94	Not Applicable	Yes	Yes
OE01G	17.98	Orchard A	Village A	Not Applicable	Peripheral soil	Urban Adjacent Village	2022-10-09	29.1059	119.579	Cloudy	16℃	0.94	Not Applicable	Yes	Yes
OE02A	17.59	Orchard B	Village B	Used	Rhizospheric soil	Rural Village	2022-10-10	29.155	119.845	Sunny	17℃	0.3	Glufosinate ammonium	Yes	Yes
OE02B	16.26	Orchard B	Village B	Used	Rhizospheric soil	Rural Village	2022-10-10	29.155	119.845	Sunny	17℃	0.3	Glufosinate ammonium	Yes	Yes
OE02C	17.64	Orchard B	Village B	Used	Rhizospheric soil	Rural Village	2022-10-10	29.155	119.845	Sunny	17℃	0.3	Glufosinate ammonium	Yes	Yes
OE02D	18.55	Orchard B	Village B	Used	Rhizospheric soil	Rural Village	2022-10-10	29.155	119.845	Sunny	17℃	0.3	Glufosinate ammonium	Yes	Yes
OE02E	17.56	Orchard B	Village B	Used	Rhizospheric soil	Rural Village	2022-10-10	29.155	119.845	Sunny	17℃	0.3	Glufosinate ammonium	Yes	Yes
OE02F	16.71	Orchard B	Village B	Not Applicable	Peripheral soil	Rural Village	2022-10-10	29.155	119.845	Sunny	17℃	0.3	Not Applicable	Yes	Yes
OE02G	17.9	Orchard B	Village B	Not Applicable	Peripheral soil	Rural Village	2022-10-10	29.155	119.845	Sunny	17℃	0.3	Not Applicable	Yes	Yes
OE03A	17.69	Orchard C	Village B	Used	Rhizospheric soil	Rural Village	2022-10-10	29.155	119.845	Sunny	18℃	0.3	Pyridaben, Mancozeb, Glufosinate ammonium	Yes	Yes
OE03B	17.93	Orchard C	Village B	Used	Rhizospheric soil	Rural Village	2022-10-10	29.155	119.845	Sunny	18℃	0.3	Pyridaben, Mancozeb, Glufosinate ammonium	Yes	Yes
OE03C	18.66	Orchard C	Village B	Used	Rhizospheric soil	Rural Village	2022-10-10	29.155	119.845	Sunny	18℃	0.3	Pyridaben, Mancozeb, Glufosinate ammonium	Yes	Yes
OE03D	16.47	Orchard C	Village B	Used	Rhizospheric soil	Rural Village	2022-10-10	29.155	119.845	Sunny	18℃	0.3	Pyridaben, Mancozeb, Glufosinate ammonium	Yes	Yes
OE03E	15.8	Orchard C	Village B	Used	Rhizospheric soil	Rural Village	2022-10-10	29.155	119.845	Sunny	18℃	0.3	Pyridaben, Mancozeb, Glufosinate ammonium	Yes	Yes
OE03F	18	Orchard C	Village B	Not Applicable	Peripheral soil	Rural Village	2022-10-10	29.155	119.845	Sunny	18℃	0.3	Not Applicable	Yes	Yes
OE03G	18.7	Orchard C	Village B	Not Applicable	Peripheral soil	Rural Village	2022-10-10	29.155	119.845	Sunny	18℃	0.3	Not Applicable	Yes	Yes
OE04A	16.74	Orchard D	Village B	Used	Rhizospheric soil	Rural Village	2022-10-10	29.155	119.845	Sunny	18℃	0.3	Pyridaben, Mancozeb, Glufosinate ammonium	Yes	Yes
OE04B	16.76	Orchard D	Village B	Used	Rhizospheric soil	Rural Village	2022-10-10	29.155	119.845	Sunny	18℃	0.3	Pyridaben, Mancozeb, Glufosinate ammonium	Yes	Yes
OE04C	17.89	Orchard D	Village B	Used	Rhizospheric soil	Rural Village	2022-10-10	29.155	119.845	Sunny	18℃	0.3	Pyridaben, Mancozeb, Glufosinate ammonium	Yes	Yes
OE04D	17.68	Orchard D	Village B	Used	Rhizospheric soil	Rural Village	2022-10-10	29.155	119.845	Sunny	18℃	0.3	Pyridaben, Mancozeb, Glufosinate ammonium	Yes	Yes
OE04E	17.23	Orchard D	Village B	Used	Rhizospheric soil	Rural Village	2022-10-10	29.155	119.845	Sunny	18℃	0.3	Pyridaben, Mancozeb, Glufosinate ammonium	Yes	Yes
OE04F	16.82	Orchard D	Village B	Not Applicable	Peripheral soil	Rural Village	2022-10-10	29.155	119.845	Sunny	18℃	0.3	Not Applicable	Yes	Yes
OE04G	16.74	Orchard D	Village B	Not Applicable	Peripheral soil	Rural Village	2022-10-10	29.155	119.845	Sunny	18℃	0.3	Not Applicable	Yes	Yes
OE05A	16.7	Orchard E	Village B	Not_used	Rhizospheric soil	Rural Village	2022-10-10	29.155	119.845	Sunny	18℃	0.3	Agrochemicals-free	Yes	Yes
OE05B	16.53	Orchard E	Village B	Not_used	Rhizospheric soil	Rural Village	2022-10-10	29.155	119.845	Sunny	18℃	0.3	Agrochemicals-free	Yes	Yes
OE05C	17.86	Orchard E	Village B	Not_used	Rhizospheric soil	Rural Village	2022-10-10	29.155	119.845	Sunny	18℃	0.3	Agrochemicals-free	Yes	Yes
OE05D	16.68	Orchard E	Village B	Not_used	Rhizospheric soil	Rural Village	2022-10-10	29.155	119.845	Sunny	18℃	0.3	Agrochemicals-free	Yes	Yes
OE05E	17.17	Orchard E	Village B	Not_used	Rhizospheric soil	Rural Village	2022-10-10	29.155	119.845	Sunny	18℃	0.3	Agrochemicals-free	Yes	Yes
OE05F	19.14	Orchard E	Village B	Not Applicable	Peripheral soil	Rural Village	2022-10-10	29.155	119.845	Sunny	18℃	0.3	Not Applicable	Yes	Yes
OE05G	17.19	Orchard E	Village B	Not Applicable	Peripheral soil	Rural Village	2022-10-10	29.155	119.845	Sunny	18℃	0.3	Not Applicable	Yes	Yes
OE06A	16.59	Orchard F	Village B	Used	Rhizospheric soil	Rural Village	2022-10-10	29.155	119.845	Sunny	18℃	0.3	Pyridaben, Mancozeb, Glufosinate ammonium	Yes	Yes
OE06B	17.6	Orchard F	Village B	Used	Rhizospheric soil	Rural Village	2022-10-10	29.155	119.845	Sunny	18℃	0.3	Pyridaben, Mancozeb, Glufosinate ammonium	Yes	Yes
OE06C	16.62	Orchard F	Village B	Used	Rhizospheric soil	Rural Village	2022-10-10	29.155	119.845	Sunny	18℃	0.3	Pyridaben, Mancozeb, Glufosinate ammonium	Yes	Yes
OE06D	17.4	Orchard F	Village B	Used	Rhizospheric soil	Rural Village	2022-10-10	29.155	119.845	Sunny	18℃	0.3	Pyridaben, Mancozeb, Glufosinate ammonium	Yes	Yes
OE06E	18.33	Orchard F	Village B	Used	Rhizospheric soil	Rural Village	2022-10-10	29.155	119.845	Sunny	18℃	0.3	Pyridaben, Mancozeb, Glufosinate ammonium	Yes	Yes
OE06F	17.07	Orchard F	Village B	Not Applicable	Peripheral soil	Rural Village	2022-10-10	29.155	119.845	Sunny	18℃	0.3	Not Applicable	Yes	Yes
OE06G	16.91	Orchard F	Village B	Not Applicable	Peripheral soil	Rural Village	2022-10-10	29.155	119.845	Sunny	18℃	0.3	Not Applicable	Yes	Yes
OE07A	15.4	Orchard G	Village A	Used	Rhizospheric soil	Urban Adjacent Village	2022-10-10	29.1059	119.579	Sunny	21℃	0.23	Glufosinate ammonium	Yes	Yes
OE07B	16.79	Orchard G	Village A	Used	Rhizospheric soil	Urban Adjacent Village	2022-10-10	29.1059	119.579	Sunny	21℃	0.23	Glufosinate ammonium	Yes	Yes
OE07C	18.13	Orchard G	Village A	Used	Rhizospheric soil	Urban Adjacent Village	2022-10-10	29.1059	119.579	Sunny	21℃	0.23	Glufosinate ammonium	Yes	Yes
OE07D	17.97	Orchard G	Village A	Used	Rhizospheric soil	Urban Adjacent Village	2022-10-10	29.1059	119.579	Sunny	21℃	0.23	Glufosinate ammonium	Yes	Yes
OE07E	16.73	Orchard G	Village A	Used	Rhizospheric soil	Urban Adjacent Village	2022-10-10	29.1059	119.579	Sunny	21℃	0.23	Glufosinate ammonium	Yes	Yes
OE07F	17.4	Orchard G	Village A	Not Applicable	Peripheral soil	Urban Adjacent Village	2022-10-10	29.1059	119.579	Sunny	21℃	0.23	Not Applicable	Yes	Yes
OE07G	19.23	Orchard G	Village A	Not Applicable	Peripheral soil	Urban Adjacent Village	2022-10-10	29.1059	119.579	Sunny	21℃	0.23	Not Applicable	Yes	Yes
OE08A	15.76	Orchard H	Village A	Used	Rhizospheric soil	Urban Adjacent Village	2022-10-10	29.1059	119.579	Sunny	21℃	0.23	Glufosinate ammonium	Yes	Yes
OE08B	17.21	Orchard H	Village A	Used	Rhizospheric soil	Urban Adjacent Village	2022-10-10	29.1059	119.579	Sunny	21℃	0.23	Glufosinate ammonium	Yes	Yes
OE08C	18.39	Orchard H	Village A	Used	Rhizospheric soil	Urban Adjacent Village	2022-10-10	29.1059	119.579	Sunny	21℃	0.23	Glufosinate ammonium	Yes	Yes
OE08D	17.3	Orchard H	Village A	Used	Rhizospheric soil	Urban Adjacent Village	2022-10-10	29.1059	119.579	Sunny	21℃	0.23	Glufosinate ammonium	Yes	Yes
OE08E	18.27	Orchard H	Village A	Used	Rhizospheric soil	Urban Adjacent Village	2022-10-10	29.1059	119.579	Sunny	21℃	0.23	Glufosinate ammonium	Yes	Yes
OE08F	16.69	Orchard H	Village A	Not Applicable	Peripheral soil	Urban Adjacent Village	2022-10-10	29.1059	119.579	Sunny	21℃	0.23	Not Applicable	Yes	Yes
OE08G	16.82	Orchard H	Village A	Not Applicable	Peripheral soil	Urban Adjacent Village	2022-10-10	29.1059	119.579	Sunny	21℃	0.23	Not Applicable	Yes	Yes
OE09A	17.35	Orchard I	Village C	Not_used	Rhizospheric soil	Rural Village	2022-10-19	29.1598	119.916	Partly cloudy	15℃	0.66	Agrochemicals-free	Yes	Yes
OE09B	16.99	Orchard I	Village C	Not_used	Rhizospheric soil	Rural Village	2022-10-19	29.1598	119.916	Partly cloudy	15℃	0.66	Agrochemicals-free	Yes	Yes
OE09C	15.05	Orchard I	Village C	Not_used	Rhizospheric soil	Rural Village	2022-10-19	29.1598	119.916	Partly cloudy	15℃	0.66	Agrochemicals-free	Yes	Yes
OE09D	17.15	Orchard I	Village C	Not_used	Rhizospheric soil	Rural Village	2022-10-19	29.1598	119.916	Partly cloudy	15℃	0.66	Agrochemicals-free	Yes	Yes
OE09E	18.01	Orchard I	Village C	Not_used	Rhizospheric soil	Rural Village	2022-10-19	29.1598	119.916	Partly cloudy	15℃	0.66	Agrochemicals-free	Yes	Yes
OE09F	18.24	Orchard I	Village C	Not Applicable	Peripheral soil	Rural Village	2022-10-19	29.1598	119.916	Partly cloudy	15℃	0.66	Not Applicable	Yes	Yes
OE09G	19.19	Orchard I	Village C	Not Applicable	Peripheral soil	Rural Village	2022-10-19	29.1598	119.916	Partly cloudy	15℃	0.66	Not Applicable	Yes	Yes
OE10A	17.93	Orchard J	Village D	Used	Rhizospheric soil	Rural Village	2022-10-11	29.0347	119.332	Partly cloudy	16℃	0.38	Glufosinate ammonium	Yes	Yes
OE10B	18.55	Orchard J	Village D	Used	Rhizospheric soil	Rural Village	2022-10-11	29.0347	119.332	Partly cloudy	16℃	0.38	Glufosinate ammonium	Yes	Yes
OE10C	16.07	Orchard J	Village D	Used	Rhizospheric soil	Rural Village	2022-10-11	29.0347	119.332	Partly cloudy	16℃	0.38	Glufosinate ammonium	Yes	Yes
OE10D	16.98	Orchard J	Village D	Used	Rhizospheric soil	Rural Village	2022-10-11	29.0347	119.332	Partly cloudy	16℃	0.38	Glufosinate ammonium	Yes	Yes
OE10E	16.96	Orchard J	Village D	Used	Rhizospheric soil	Rural Village	2022-10-11	29.0347	119.332	Partly cloudy	16℃	0.38	Glufosinate ammonium	Yes	Yes
OE10F	17.18	Orchard J	Village D	Not Applicable	Peripheral soil	Rural Village	2022-10-11	29.0347	119.332	Partly cloudy	16℃	0.38	Not Applicable	Yes	Yes
OE10G	16.01	Orchard J	Village D	Not Applicable	Peripheral soil	Rural Village	2022-10-11	29.0347	119.332	Partly cloudy	16℃	0.38	Not Applicable	Yes	Yes
OE11A	17.2	Orchard K	Village D	Used	Rhizospheric soil	Rural Village	2022-10-11	29.0347	119.332	Partly cloudy	16℃	0.38	Glufosinate ammonium	Yes	Yes
OE11B	17.73	Orchard K	Village D	Used	Rhizospheric soil	Rural Village	2022-10-11	29.0347	119.332	Partly cloudy	16℃	0.38	Glufosinate ammonium	Yes	Yes
OE11C	17.48	Orchard K	Village D	Used	Rhizospheric soil	Rural Village	2022-10-11	29.0347	119.332	Partly cloudy	16℃	0.38	Glufosinate ammonium	Yes	Yes
OE11D	17.08	Orchard K	Village D	Used	Rhizospheric soil	Rural Village	2022-10-11	29.0347	119.332	Partly cloudy	16℃	0.38	Glufosinate ammonium	Yes	Yes
OE11E	17.5	Orchard K	Village D	Used	Rhizospheric soil	Rural Village	2022-10-11	29.0347	119.332	Partly cloudy	16℃	0.38	Glufosinate ammonium	Yes	Yes
OE11F	16.93	Orchard K	Village D	Not Applicable	Peripheral soil	Rural Village	2022-10-11	29.0347	119.332	Partly cloudy	16℃	0.38	Not Applicable	Yes	Yes
OE11G	17.9	Orchard K	Village D	Not Applicable	Peripheral soil	Rural Village	2022-10-11	29.0347	119.332	Partly cloudy	16℃	0.38	Not Applicable	Yes	Yes
OE12A	16.84	Orchard L	Village D	Used	Rhizospheric soil	Rural Village	2022-10-11	29.0347	119.332	Partly cloudy	16℃	0.38	Glufosinate ammonium	Yes	Yes
OE12B	17.98	Orchard L	Village D	Used	Rhizospheric soil	Rural Village	2022-10-11	29.0347	119.332	Partly cloudy	16℃	0.38	Glufosinate ammonium	Yes	Yes
OE12C	18.73	Orchard L	Village D	Used	Rhizospheric soil	Rural Village	2022-10-11	29.0347	119.332	Partly cloudy	16℃	0.38	Glufosinate ammonium	Yes	Yes
OE12D	17.01	Orchard L	Village D	Used	Rhizospheric soil	Rural Village	2022-10-11	29.0347	119.332	Partly cloudy	16℃	0.38	Glufosinate ammonium	Yes	Yes
OE12E	17.93	Orchard L	Village D	Used	Rhizospheric soil	Rural Village	2022-10-11	29.0347	119.332	Partly cloudy	16℃	0.38	Glufosinate ammonium	Yes	Yes
OE12F	16.95	Orchard L	Village D	Not Applicable	Peripheral soil	Rural Village	2022-10-11	29.0347	119.332	Partly cloudy	16℃	0.38	Not Applicable	Yes	Yes
OE12G	16.67	Orchard L	Village D	Not Applicable	Peripheral soil	Rural Village	2022-10-11	29.0347	119.332	Partly cloudy	16℃	0.38	Not Applicable	Yes	Yes
OE13A	15.91	Orchard M	Village C	Not_used	Rhizospheric soil	Rural Village	2022-10-19	29.1598	119.916	Partly cloudy	15℃	0.66	Agrochemicals-free	Yes	Yes
OE13B	17.67	Orchard M	Village C	Not_used	Rhizospheric soil	Rural Village	2022-10-19	29.1598	119.916	Partly cloudy	15℃	0.66	Agrochemicals-free	Yes	Yes
OE13C	15.89	Orchard M	Village C	Not_used	Rhizospheric soil	Rural Village	2022-10-19	29.1598	119.916	Partly cloudy	15℃	0.66	Agrochemicals-free	Yes	Yes
OE13D	17.68	Orchard M	Village C	Not_used	Rhizospheric soil	Rural Village	2022-10-19	29.1598	119.916	Partly cloudy	15℃	0.66	Agrochemicals-free	Yes	Yes
OE13E	16.7	Orchard M	Village C	Not_used	Rhizospheric soil	Rural Village	2022-10-19	29.1598	119.916	Partly cloudy	15℃	0.66	Agrochemicals-free	Yes	Yes
OE13F	17.37	Orchard M	Village C	Not Applicable	Peripheral soil	Rural Village	2022-10-19	29.1598	119.916	Partly cloudy	15℃	0.66	Not Applicable	Yes	Yes
OE13G	17.1	Orchard M	Village C	Not Applicable	Peripheral soil	Rural Village	2022-10-19	29.1598	119.916	Partly cloudy	15℃	0.66	Not Applicable	Yes	Yes
OE14A	17.7	Orchard N	Village C	Used	Rhizospheric soil	Rural Village	2022-10-19	29.1598	119.916	Partly cloudy	16℃	0.64	Glufosinate ammonium	Yes	Yes
OE14B	15	Orchard N	Village C	Used	Rhizospheric soil	Rural Village	2022-10-19	29.1598	119.916	Partly cloudy	16℃	0.64	Glufosinate ammonium	Yes	Yes
OE14C	15.43	Orchard N	Village C	Used	Rhizospheric soil	Rural Village	2022-10-19	29.1598	119.916	Partly cloudy	16℃	0.64	Glufosinate ammonium	Yes	Yes
OE14D	17.98	Orchard N	Village C	Used	Rhizospheric soil	Rural Village	2022-10-19	29.1598	119.916	Partly cloudy	16℃	0.64	Glufosinate ammonium	Yes	Yes
OE14E	17.1	Orchard N	Village C	Used	Rhizospheric soil	Rural Village	2022-10-19	29.1598	119.916	Partly cloudy	16℃	0.64	Glufosinate ammonium	Yes	Yes
OE14F	17.16	Orchard N	Village C	Not Applicable	Peripheral soil	Rural Village	2022-10-19	29.1598	119.916	Partly cloudy	16℃	0.64	Not Applicable	Yes	Yes
OE14G	17.03	Orchard N	Village C	Not Applicable	Peripheral soil	Rural Village	2022-10-19	29.1598	119.916	Partly cloudy	16℃	0.64	Not Applicable	Yes	Yes

## Sheet: Table S2
Table S2. Quantification of 16S and ITS sequences per sample in citrus orchard soil
Sample ID	16S sequence count	ITS sequence count
OE01A	172417	145340
OE01B	197880	128793
OE01C	132005	106639
OE01D	176634	101839
OE01E	206929	93313
OE01F	205015	100131
OE01G	182296	127205
OE02A	182482	99721
OE02B	187351	102704
OE02C	262020	137824
OE02D	239178	120895
OE02E	225433	125272
OE02F	197583	108585
OE02G	239531	85226
OE03A	227567	115269
OE03B	200044	127279
OE03C	171482	117128
OE03D	195118	129757
OE03E	249611	133284
OE03F	248802	146087
OE03G	230851	145415
OE04A	103979	132893
OE04B	236775	114217
OE04C	275901	125044
OE04D	219242	130488
OE04E	214887	138389
OE04F	212444	95516
OE04G	206286	94002
OE05A	188947	99701
OE05B	173694	99020
OE05C	198202	113310
OE05D	182015	122398
OE05E	192140	105949
OE05F	216885	88868
OE05G	173070	123132
OE06A	179476	119160
OE06B	231332	99786
OE06C	225918	141007
OE06D	219021	124718
OE06E	216714	137632
OE06F	209799	113852
OE06G	217148	138120
OE07A	236258	89543
OE07B	232270	133129
OE07C	222732	90906
OE07D	222082	86418
OE07E	226518	106644
OE07F	222993	111325
OE07G	194048	110930
OE08A	192010	109278
OE08B	187316	95305
OE08C	182933	111566
OE08D	194959	88235
OE08E	218143	92259
OE08F	190435	100601
OE08G	132725	100642
OE09A	191596	104996
OE09B	180595	141334
OE09C	228179	130997
OE09D	189427	134474
OE09E	218964	98927
OE09F	201202	115391
OE09G	203880	125079
OE10A	190243	117010
OE10B	202390	112770
OE10C	211090	112590
OE10D	161835	114010
OE10E	193645	112780
OE10F	197982	111250
OE10G	204564	108757
OE11A	232733	112554
OE11B	225697	117737
OE11C	203258	128659
OE11D	192650	148641
OE11E	236839	104622
OE11F	209708	117540
OE11G	203996	121323
OE12A	208370	123311
OE12B	209197	147548
OE12C	178363	140708
OE12D	209996	121899
OE12E	213792	115573
OE12F	206531	137178
OE12G	226353	112528
OE13A	216361	121116
OE13B	183316	121259
OE13C	209768	126867
OE13D	231345	116071
OE13E	201906	124135
OE13F	228076	105100
OE13G	232303	106801
OE14A	212615	118954
OE14B	192662	107668
OE14C	238122	105377
OE14D	210446	116371
OE14E	218974	115322
OE14F	234849	178837
OE14G	198182	182666

## Sheet: Table S3
Table S3. Taxonomic classification of 16S rRNA gene sequences in citrus orchard soil
ID	Kingdom	Phylum	Class	Order	Family	Genus	Species
Seq1	Bacteria	Proteobacteria	Alphaproteobacteria	Sphingomonadales	Unknown	Unknown	Unknown
Seq2	Bacteria	Proteobacteria	Alphaproteobacteria	Rhizobiales	Unknown	Unknown	Unknown
Seq3	Bacteria	Actinobacteria	Thermoleophilia	Gaiellales	Gaiellaceae	Unknown	Unknown
Seq4	Bacteria	Firmicutes	Bacilli	Bacillales	Bacillaceae	Bacillus	asahii
Seq5	Bacteria	Proteobacteria	Alphaproteobacteria	Rhizobiales	Hyphomicrobiaceae	Unknown	Unknown
Seq6	Bacteria	Actinobacteria	Actinobacteria	Actinomycetales	Streptomycetaceae	Unknown	Unknown
Seq7	Bacteria	Actinobacteria	Actinobacteria	Actinomycetales	Intrasporangiaceae	Oryzihumus	leptocrescens
Seq8	Bacteria	Actinobacteria	Thermoleophilia	Gaiellales	Gaiellaceae	Unknown	Unknown
Seq9	Bacteria	Actinobacteria	Thermoleophilia	Gaiellales	Gaiellaceae	Unknown	Unknown
Seq10	Bacteria	Chloroflexi	Chloroflexi	[Roseiflexales]	[Kouleothrixaceae]	Unknown	Unknown
Seq11	Bacteria	Acidobacteria	Acidobacteria-6	iii1-15	Unknown	Unknown	Unknown
Seq12	Bacteria	Acidobacteria	Acidobacteria-6	iii1-15	Unknown	Unknown	Unknown
Seq13	Bacteria	Chloroflexi	Ellin6529	Unknown	Unknown	Unknown	Unknown
Seq14	Bacteria	Actinobacteria	Thermoleophilia	Gaiellales	Gaiellaceae	Unknown	Unknown
Seq15	Bacteria	Nitrospirae	Nitrospira	Nitrospirales	0319-6A21	Unknown	Unknown
Seq16	Bacteria	Actinobacteria	MB-A2-108	0319-7L14	Unknown	Unknown	Unknown
Seq17	Bacteria	Acidobacteria	[Chloracidobacteria]	11-24	Unknown	Unknown	Unknown
Seq18	Bacteria	Proteobacteria	Betaproteobacteria	MND1	Unknown	Unknown	Unknown
Seq19	Bacteria	Acidobacteria	Solibacteres	Solibacterales	Solibacteraceae	Candidatus Solibacter	Unknown
Seq20	Bacteria	Actinobacteria	Actinobacteria	Actinomycetales	Nocardioidaceae	Nocardioides	marinisabuli
Seq21	Bacteria	Chloroflexi	Ellin6529	Unknown	Unknown	Unknown	Unknown
Seq22	Bacteria	Actinobacteria	Thermoleophilia	Gaiellales	Gaiellaceae	Unknown	Unknown
Seq23	Bacteria	Proteobacteria	Deltaproteobacteria	Syntrophobacterales	Syntrophobacteraceae	Unknown	Unknown
Seq24	Bacteria	Proteobacteria	Alphaproteobacteria	Rhizobiales	Hyphomicrobiaceae	Unknown	Unknown
Seq25	Bacteria	Actinobacteria	Thermoleophilia	Gaiellales	Gaiellaceae	Unknown	Unknown
Seq26	Bacteria	Actinobacteria	Thermoleophilia	Gaiellales	Gaiellaceae	Unknown	Unknown
Seq27	Bacteria	Chloroflexi	S085	Unknown	Unknown	Unknown	Unknown
Seq28	Bacteria	Nitrospirae	Nitrospira	Nitrospirales	Nitrospiraceae	Nitrospira	Unknown
Seq29	Bacteria	Actinobacteria	Actinobacteria	Actinomycetales	Unknown	Unknown	Unknown
Seq30	Bacteria	Verrucomicrobia	[Spartobacteria]	[Chthoniobacterales]	[Chthoniobacteraceae]	DA101	Unknown
Seq31	Bacteria	Acidobacteria	Acidobacteria-6	iii1-15	Unknown	Unknown	Unknown
Seq32	Bacteria	Actinobacteria	MB-A2-108	0319-7L14	Unknown	Unknown	Unknown
Seq33	Bacteria	Proteobacteria	Alphaproteobacteria	Rhodospirillales	Rhodospirillaceae	Unknown	Unknown
Seq34	Bacteria	Proteobacteria	Betaproteobacteria	MND1	Unknown	Unknown	Unknown
Seq35	Bacteria	Acidobacteria	Acidobacteriia	Acidobacteriales	Koribacteraceae	Candidatus Koribacter	Unknown
Seq36	Bacteria	Gemmatimonadetes	Gemmatimonadetes	N1423WL	Unknown	Unknown	Unknown
Seq37	Bacteria	Acidobacteria	Acidobacteria-6	Unknown	Unknown	Unknown	Unknown
Seq38	Bacteria	Acidobacteria	[Chloracidobacteria]	RB41	Unknown	Unknown	Unknown
Seq39	Bacteria	Proteobacteria	Alphaproteobacteria	Rhizobiales	Hyphomicrobiaceae	Rhodoplanes	Unknown
Seq40	Bacteria	Actinobacteria	Acidimicrobiia	Acidimicrobiales	EB1017	Unknown	Unknown
Seq41	Bacteria	Chloroflexi	Gitt-GS-136	Unknown	Unknown	Unknown	Unknown
Seq42	Bacteria	Acidobacteria	Acidobacteriia	Acidobacteriales	Koribacteraceae	Unknown	Unknown
Seq43	Bacteria	Nitrospirae	Nitrospira	Nitrospirales	0319-6A21	Unknown	Unknown
Seq44	Bacteria	Gemmatimonadetes	Gemm-1	Unknown	Unknown	Unknown	Unknown
Seq45	Bacteria	Acidobacteria	[Chloracidobacteria]	RB41	Unknown	Unknown	Unknown
Seq46	Bacteria	Proteobacteria	Betaproteobacteria	MND1	Unknown	Unknown	Unknown
Seq47	Bacteria	Chloroflexi	Ellin6529	Unknown	Unknown	Unknown	Unknown
Seq48	Bacteria	Acidobacteria	[Chloracidobacteria]	RB41	Unknown	Unknown	Unknown
Seq49	Bacteria	Verrucomicrobia	[Spartobacteria]	[Chthoniobacterales]	[Chthoniobacteraceae]	DA101	Unknown
Seq50	Bacteria	Chloroflexi	Ellin6529	Unknown	Unknown	Unknown	Unknown
Seq51	Bacteria	Chloroflexi	Thermomicrobia	Unknown	Unknown	Unknown	Unknown
Seq52	Bacteria	Nitrospirae	Nitrospira	Nitrospirales	0319-6A21	Unknown	Unknown
Seq53	Bacteria	Actinobacteria	Thermoleophilia	Solirubrobacterales	Unknown	Unknown	Unknown
Seq54	Bacteria	TM7	TM7-1	Unknown	Unknown	Unknown	Unknown
Seq55	Bacteria	Actinobacteria	Thermoleophilia	Solirubrobacterales	Unknown	Unknown	Unknown
Seq56	Bacteria	Chloroflexi	Chloroflexi	[Roseiflexales]	Unknown	Unknown	Unknown
Seq57	Bacteria	Chloroflexi	Ellin6529	Unknown	Unknown	Unknown	Unknown
Seq58	Bacteria	Proteobacteria	Alphaproteobacteria	Rhodospirillales	Rhodospirillaceae	Unknown	Unknown
Seq59	Bacteria	Firmicutes	Bacilli	Bacillales	Alicyclobacillaceae	Alicyclobacillus	Unknown
Seq60	Bacteria	Actinobacteria	Actinobacteria	Unknown	Unknown	Unknown	Unknown
Seq61	Bacteria	Acidobacteria	[Chloracidobacteria]	RB41	Unknown	Unknown	Unknown
Seq62	Bacteria	Actinobacteria	MB-A2-108	0319-7L14	Unknown	Unknown	Unknown
Seq63	Bacteria	Acidobacteria	[Chloracidobacteria]	RB41	Ellin6075	Unknown	Unknown
Seq64	Bacteria	Proteobacteria	Alphaproteobacteria	Rhizobiales	Hyphomicrobiaceae	Rhodoplanes	Unknown
Seq65	Bacteria	Acidobacteria	Acidobacteria-6	iii1-15	Unknown	Unknown	Unknown
Seq66	Bacteria	Actinobacteria	Actinobacteria	Actinomycetales	Micrococcaceae	Arthrobacter	Unknown
Seq67	Bacteria	Actinobacteria	Acidimicrobiia	Acidimicrobiales	C111	Unknown	Unknown
Seq68	Bacteria	Chloroflexi	Ellin6529	Unknown	Unknown	Unknown	Unknown
Seq69	Bacteria	Actinobacteria	Actinobacteria	Actinomycetales	Nocardioidaceae	Unknown	Unknown
Seq70	Bacteria	Acidobacteria	Acidobacteria-6	iii1-15	Unknown	Unknown	Unknown
Seq71	Bacteria	Acidobacteria	Acidobacteria-6	iii1-15	Unknown	Unknown	Unknown
Seq72	Bacteria	Proteobacteria	Betaproteobacteria	Unknown	Unknown	Unknown	Unknown
Seq73	Bacteria	Proteobacteria	Alphaproteobacteria	Rhodospirillales	Acetobacteraceae	Unknown	Unknown
Seq74	Bacteria	AD3	ABS-6	Unknown	Unknown	Unknown	Unknown
Seq75	Bacteria	Chloroflexi	Ellin6529	Unknown	Unknown	Unknown	Unknown
Seq76	Bacteria	Acidobacteria	[Chloracidobacteria]	RB41	Unknown	Unknown	Unknown
Seq77	Bacteria	Firmicutes	Bacilli	Bacillales	Bacillaceae	Bacillus	flexus
Seq78	Bacteria	Nitrospirae	Nitrospira	Nitrospirales	0319-6A21	Unknown	Unknown
Seq79	Bacteria	Chloroflexi	Ktedonobacteria	JG30-KF-AS9	Unknown	Unknown	Unknown
Seq80	Bacteria	Chloroflexi	Ellin6529	Unknown	Unknown	Unknown	Unknown
Seq81	Bacteria	Acidobacteria	Solibacteres	Solibacterales	Unknown	Unknown	Unknown
Seq82	Bacteria	Nitrospirae	Nitrospira	Nitrospirales	0319-6A21	Unknown	Unknown
Seq83	Bacteria	Actinobacteria	MB-A2-108	Unknown	Unknown	Unknown	Unknown
Seq84	Bacteria	Actinobacteria	Actinobacteria	Actinomycetales	Nocardioidaceae	Nocardioides	Unknown
Seq85	Bacteria	Actinobacteria	Actinobacteria	Actinomycetales	Streptomycetaceae	Streptomyces	Unknown
Seq86	Bacteria	Proteobacteria	Alphaproteobacteria	Rhizobiales	Hyphomicrobiaceae	Unknown	Unknown
Seq87	Bacteria	Actinobacteria	Actinobacteria	Actinomycetales	Micromonosporaceae	Virgisporangium	ochraceum
Seq88	Bacteria	Acidobacteria	[Chloracidobacteria]	11-24	Unknown	Unknown	Unknown
Seq89	Bacteria	Actinobacteria	MB-A2-108	0319-7L14	Unknown	Unknown	Unknown
Seq90	Bacteria	Proteobacteria	Betaproteobacteria	MND1	Unknown	Unknown	Unknown
Seq91	Bacteria	Acidobacteria	Acidobacteriia	Acidobacteriales	Koribacteraceae	Unknown	Unknown
Seq92	Bacteria	Actinobacteria	Acidimicrobiia	Acidimicrobiales	EB1017	Unknown	Unknown
Seq93	Bacteria	Proteobacteria	Alphaproteobacteria	Rhizobiales	Bradyrhizobiaceae	Unknown	Unknown
Seq94	Bacteria	Actinobacteria	MB-A2-108	0319-7L14	Unknown	Unknown	Unknown
Seq95	Bacteria	Chloroflexi	S085	Unknown	Unknown	Unknown	Unknown
Seq96	Bacteria	AD3	ABS-6	Unknown	Unknown	Unknown	Unknown
Seq97	Bacteria	TM7	TM7-1	Unknown	Unknown	Unknown	Unknown
Seq98	Bacteria	Actinobacteria	Thermoleophilia	Gaiellales	Unknown	Unknown	Unknown
Seq99	Bacteria	Chloroflexi	Chloroflexi	[Roseiflexales]	[Kouleothrixaceae]	Unknown	Unknown
Seq100	Bacteria	Proteobacteria	Betaproteobacteria	Ellin6067	Unknown	Unknown	Unknown
Seq101	Bacteria	Firmicutes	Bacilli	Bacillales	Bacillaceae	Bacillus	fumarioli
Seq102	Bacteria	Gemmatimonadetes	Gemm-1	Unknown	Unknown	Unknown	Unknown
Seq103	Bacteria	Proteobacteria	Alphaproteobacteria	Sphingomonadales	Sphingomonadaceae	Sphingomonas	changbaiensis
Seq104	Bacteria	Actinobacteria	Actinobacteria	Actinomycetales	Micromonosporaceae	Unknown	Unknown
Seq105	Bacteria	Acidobacteria	Acidobacteria-6	iii1-15	Unknown	Unknown	Unknown
Seq106	Bacteria	Acidobacteria	Acidobacteriia	Acidobacteriales	Koribacteraceae	Unknown	Unknown
Seq107	Bacteria	Acidobacteria	Solibacteres	Solibacterales	Unknown	Unknown	Unknown
Seq108	Bacteria	Proteobacteria	Alphaproteobacteria	Rhodospirillales	Rhodospirillaceae	Unknown	Unknown
Seq109	Bacteria	Actinobacteria	Thermoleophilia	Solirubrobacterales	Patulibacteraceae	Unknown	Unknown
Seq110	Bacteria	Actinobacteria	Thermoleophilia	Gaiellales	Gaiellaceae	Unknown	Unknown
Seq111	Bacteria	Acidobacteria	[Chloracidobacteria]	RB41	Unknown	Unknown	Unknown
Seq112	Bacteria	Actinobacteria	Thermoleophilia	Gaiellales	Gaiellaceae	Unknown	Unknown
Seq113	Bacteria	Proteobacteria	Betaproteobacteria	SC-I-84	Unknown	Unknown	Unknown
Seq114	Bacteria	Nitrospirae	Nitrospira	Nitrospirales	0319-6A21	Unknown	Unknown
Seq115	Bacteria	Acidobacteria	Acidobacteria-6	iii1-15	Unknown	Unknown	Unknown
Seq116	Bacteria	Actinobacteria	Acidimicrobiia	Acidimicrobiales	EB1017	Unknown	Unknown
Seq117	Bacteria	Actinobacteria	Thermoleophilia	Gaiellales	Gaiellaceae	Unknown	Unknown
Seq118	Bacteria	Actinobacteria	Actinobacteria	Actinomycetales	Nocardioidaceae	Nocardioides	Unknown
Seq119	Bacteria	Acidobacteria	Acidobacteria-6	iii1-15	Unknown	Unknown	Unknown
Seq120	Bacteria	Proteobacteria	Gammaproteobacteria	Xanthomonadales	Xanthomonadaceae	Unknown	Unknown
Seq121	Bacteria	Actinobacteria	Actinobacteria	Actinomycetales	Unknown	Unknown	Unknown
Seq122	Bacteria	Chloroflexi	Ellin6529	Unknown	Unknown	Unknown	Unknown
Seq123	Bacteria	Acidobacteria	[Chloracidobacteria]	RB41	Ellin6075	Unknown	Unknown
Seq124	Bacteria	Acidobacteria	[Chloracidobacteria]	RB41	Unknown	Unknown	Unknown
Seq125	Bacteria	Acidobacteria	Acidobacteria-6	iii1-15	Unknown	Unknown	Unknown
Seq126	Bacteria	Proteobacteria	Betaproteobacteria	SC-I-84	Unknown	Unknown	Unknown
Seq127	Bacteria	Verrucomicrobia	[Spartobacteria]	[Chthoniobacterales]	[Chthoniobacteraceae]	DA101	Unknown
Seq128	Bacteria	Actinobacteria	Thermoleophilia	Solirubrobacterales	Unknown	Unknown	Unknown
Seq129	Bacteria	Chloroflexi	Chloroflexi	[Roseiflexales]	[Kouleothrixaceae]	Unknown	Unknown
Seq130	Bacteria	Proteobacteria	Betaproteobacteria	MND1	Unknown	Unknown	Unknown
Seq131	Bacteria	Proteobacteria	Alphaproteobacteria	Rhizobiales	Unknown	Unknown	Unknown
Seq132	Bacteria	Proteobacteria	Betaproteobacteria	Unknown	Unknown	Unknown	Unknown
Seq133	Bacteria	Acidobacteria	Acidobacteria-6	iii1-15	Unknown	Unknown	Unknown
Seq134	Bacteria	Actinobacteria	Thermoleophilia	Solirubrobacterales	Unknown	Unknown	Unknown
Seq135	Bacteria	Chloroflexi	Anaerolineae	SBR1031	oc28	Unknown	Unknown
Seq136	Bacteria	Acidobacteria	Acidobacteria-6	iii1-15	Unknown	Unknown	Unknown
Seq137	Bacteria	Proteobacteria	Betaproteobacteria	Unknown	Unknown	Unknown	Unknown
Seq138	Bacteria	Acidobacteria	Acidobacteria-6	iii1-15	Unknown	Unknown	Unknown
Seq139	Bacteria	Gemmatimonadetes	Gemm-1	Unknown	Unknown	Unknown	Unknown
Seq140	Bacteria	Actinobacteria	Thermoleophilia	Gaiellales	Gaiellaceae	Unknown	Unknown
Seq141	Bacteria	Acidobacteria	Acidobacteria-6	iii1-15	Unknown	Unknown	Unknown
Seq142	Bacteria	Verrucomicrobia	[Spartobacteria]	[Chthoniobacterales]	[Chthoniobacteraceae]	DA101	Unknown
Seq143	Bacteria	Actinobacteria	MB-A2-108	0319-7L14	Unknown	Unknown	Unknown
Seq144	Bacteria	Acidobacteria	[Chloracidobacteria]	RB41	Unknown	Unknown	Unknown
Seq145	Bacteria	Chloroflexi	Ellin6529	Unknown	Unknown	Unknown	Unknown
Seq146	Bacteria	Actinobacteria	MB-A2-108	0319-7L14	Unknown	Unknown	Unknown
Seq147	Bacteria	Actinobacteria	Thermoleophilia	Solirubrobacterales	Solirubrobacteraceae	Unknown	Unknown
Seq148	Bacteria	Gemmatimonadetes	Gemmatimonadetes	Unknown	Unknown	Unknown	Unknown
Seq149	Bacteria	Acidobacteria	S035	Unknown	Unknown	Unknown	Unknown
Seq150	Bacteria	Acidobacteria	[Chloracidobacteria]	RB41	Ellin6075	Unknown	Unknown
Seq151	Bacteria	Acidobacteria	iii1-8	32-20	Unknown	Unknown	Unknown
Seq152	Bacteria	Chloroflexi	Ellin6529	Unknown	Unknown	Unknown	Unknown
Seq153	Bacteria	Nitrospirae	Nitrospira	Nitrospirales	0319-6A21	Unknown	Unknown
Seq154	Bacteria	Acidobacteria	Acidobacteria-6	iii1-15	Unknown	Unknown	Unknown
Seq155	Bacteria	Proteobacteria	Deltaproteobacteria	Myxococcales	Polyangiaceae	Sorangium	Unknown
Seq156	Bacteria	Actinobacteria	Actinobacteria	Actinomycetales	Nocardioidaceae	Unknown	Unknown
Seq157	Bacteria	Acidobacteria	Acidobacteria-6	iii1-15	Unknown	Unknown	Unknown
Seq158	Bacteria	Actinobacteria	Actinobacteria	Actinomycetales	Unknown	Unknown	Unknown
Seq159	Bacteria	Chloroflexi	Anaerolineae	SBR1031	oc28	Unknown	Unknown
Seq160	Bacteria	Proteobacteria	Alphaproteobacteria	Rhizobiales	Bradyrhizobiaceae	Unknown	Unknown
Seq161	Bacteria	Actinobacteria	Thermoleophilia	Solirubrobacterales	Unknown	Unknown	Unknown
Seq162	Bacteria	Actinobacteria	Acidimicrobiia	Acidimicrobiales	Unknown	Unknown	Unknown
Seq163	Bacteria	Proteobacteria	Gammaproteobacteria	Xanthomonadales	Xanthomonadaceae	Unknown	Unknown
Seq164	Bacteria	Acidobacteria	[Chloracidobacteria]	RB41	Ellin6075	Unknown	Unknown
Seq165	Bacteria	Acidobacteria	Acidobacteria-6	iii1-15	Unknown	Unknown	Unknown
Seq166	Bacteria	Acidobacteria	Acidobacteria-6	iii1-15	Unknown	Unknown	Unknown
Seq167	Bacteria	Gemmatimonadetes	Gemm-1	Unknown	Unknown	Unknown	Unknown
Seq168	Bacteria	Acidobacteria	[Chloracidobacteria]	RB41	Unknown	Unknown	Unknown
Seq169	Bacteria	Chloroflexi	TK10	B07_WMSP1	FFCH4570	Unknown	Unknown
Seq170	Bacteria	Actinobacteria	Thermoleophilia	Gaiellales	Gaiellaceae	Unknown	Unknown
Seq171	Bacteria	Chloroflexi	Ellin6529	Unknown	Unknown	Unknown	Unknown
Seq172	Bacteria	Actinobacteria	Actinobacteria	Actinomycetales	Unknown	Unknown	Unknown
Seq173	Bacteria	Chloroflexi	S085	Unknown	Unknown	Unknown	Unknown
Seq174	Bacteria	Acidobacteria	[Chloracidobacteria]	RB41	Unknown	Unknown	Unknown
Seq175	Bacteria	Acidobacteria	Acidobacteria-6	iii1-15	Unknown	Unknown	Unknown
Seq176	Bacteria	Actinobacteria	Thermoleophilia	Gaiellales	Gaiellaceae	Unknown	Unknown
Seq177	Bacteria	Proteobacteria	Gammaproteobacteria	Xanthomonadales	Sinobacteraceae	Steroidobacter	Unknown
Seq178	Bacteria	Proteobacteria	Betaproteobacteria	A21b	EB1003	Unknown	Unknown
Seq179	Bacteria	Acidobacteria	Acidobacteriia	Acidobacteriales	Koribacteraceae	Unknown	Unknown
Seq180	Bacteria	Acidobacteria	Acidobacteria-6	iii1-15	Unknown	Unknown	Unknown
Seq181	Bacteria	Proteobacteria	Alphaproteobacteria	Rhodospirillales	Rhodospirillaceae	Unknown	Unknown
Seq182	Bacteria	Proteobacteria	Alphaproteobacteria	Rhodospirillales	Rhodospirillaceae	Skermanella	Unknown
Seq183	Bacteria	Acidobacteria	iii1-8	DS-18	Unknown	Unknown	Unknown
Seq184	Bacteria	Actinobacteria	Actinobacteria	Actinomycetales	Pseudonocardiaceae	Pseudonocardia	Unknown
Seq185	Bacteria	Acidobacteria	Acidobacteria-6	iii1-15	Unknown	Unknown	Unknown
Seq186	Bacteria	Proteobacteria	Gammaproteobacteria	Thiotrichales	Piscirickettsiaceae	Unknown	Unknown
Seq187	Bacteria	Proteobacteria	Betaproteobacteria	MND1	Unknown	Unknown	Unknown
Seq188	Bacteria	Chloroflexi	Ellin6529	Unknown	Unknown	Unknown	Unknown
Seq189	Bacteria	Actinobacteria	Acidimicrobiia	Acidimicrobiales	EB1017	Unknown	Unknown
Seq190	Bacteria	Proteobacteria	Deltaproteobacteria	Myxococcales	Unknown	Unknown	Unknown
Seq191	Bacteria	Verrucomicrobia	[Spartobacteria]	[Chthoniobacterales]	[Chthoniobacteraceae]	DA101	Unknown
Seq192	Bacteria	Actinobacteria	Acidimicrobiia	Acidimicrobiales	C111	Ilumatobacter	fluminis
Seq193	Bacteria	Chloroflexi	TK10	AKYG885	5B-12	Unknown	Unknown
Seq194	Bacteria	Actinobacteria	Thermoleophilia	Solirubrobacterales	Unknown	Unknown	Unknown
Seq195	Bacteria	Actinobacteria	Thermoleophilia	Gaiellales	Gaiellaceae	Unknown	Unknown
Seq196	Bacteria	Actinobacteria	Thermoleophilia	Solirubrobacterales	Unknown	Unknown	Unknown
Seq197	Bacteria	Nitrospirae	Nitrospira	Nitrospirales	0319-6A21	Unknown	Unknown
Seq198	Bacteria	Acidobacteria	[Chloracidobacteria]	DS-100	Unknown	Unknown	Unknown
Seq199	Bacteria	Proteobacteria	Alphaproteobacteria	Rhodospirillales	Rhodospirillaceae	Reyranella	massiliensis
Seq200	Bacteria	Firmicutes	Bacilli	Bacillales	Unknown	Unknown	Unknown
Seq201	Bacteria	Actinobacteria	MB-A2-108	0319-7L14	Unknown	Unknown	Unknown
Seq202	Bacteria	Proteobacteria	Betaproteobacteria	Burkholderiales	Comamonadaceae	Unknown	Unknown
Seq203	Bacteria	Actinobacteria	Actinobacteria	Actinomycetales	Unknown	Unknown	Unknown
Seq204	Bacteria	Acidobacteria	Acidobacteria-6	CCU21	Unknown	Unknown	Unknown
Seq205	Bacteria	Acidobacteria	Acidobacteriia	Acidobacteriales	Unknown	Unknown	Unknown
Seq206	Bacteria	Chloroflexi	Chloroflexi	[Roseiflexales]	Unknown	Unknown	Unknown
Seq207	Bacteria	Actinobacteria	Acidimicrobiia	Acidimicrobiales	Unknown	Unknown	Unknown
Seq208	Bacteria	Chloroflexi	S085	Unknown	Unknown	Unknown	Unknown
Seq209	Bacteria	Acidobacteria	Solibacteres	Solibacterales	Solibacteraceae	Candidatus Solibacter	Unknown
Seq210	Bacteria	Actinobacteria	Thermoleophilia	Gaiellales	Gaiellaceae	Unknown	Unknown
Seq211	Bacteria	Verrucomicrobia	[Spartobacteria]	[Chthoniobacterales]	[Chthoniobacteraceae]	DA101	Unknown
Seq212	Bacteria	Proteobacteria	Alphaproteobacteria	Rhizobiales	Bradyrhizobiaceae	Balneimonas	Unknown
Seq213	Bacteria	Actinobacteria	Thermoleophilia	Gaiellales	Unknown	Unknown	Unknown
Seq214	Bacteria	Proteobacteria	Deltaproteobacteria	Myxococcales	Cystobacteraceae	Unknown	Unknown
Seq215	Bacteria	Actinobacteria	Thermoleophilia	Gaiellales	Unknown	Unknown	Unknown
Seq216	Bacteria	Acidobacteria	Acidobacteriia	Acidobacteriales	Unknown	Unknown	Unknown
Seq217	Bacteria	Actinobacteria	Thermoleophilia	Solirubrobacterales	Unknown	Unknown	Unknown
Seq218	Bacteria	Actinobacteria	Thermoleophilia	Solirubrobacterales	Solirubrobacteraceae	Unknown	Unknown
Seq219	Bacteria	Chloroflexi	Chloroflexi	[Roseiflexales]	Unknown	Unknown	Unknown
Seq220	Bacteria	Acidobacteria	Solibacteres	Solibacterales	Solibacteraceae	Candidatus Solibacter	Unknown
Seq221	Bacteria	Proteobacteria	Betaproteobacteria	Ellin6067	Unknown	Unknown	Unknown
Seq222	Bacteria	Gemmatimonadetes	Gemm-1	Unknown	Unknown	Unknown	Unknown
Seq223	Bacteria	Acidobacteria	Acidobacteria-6	iii1-15	Unknown	Unknown	Unknown
Seq224	Bacteria	Acidobacteria	Acidobacteria-6	iii1-15	Unknown	Unknown	Unknown
Seq225	Bacteria	Acidobacteria	[Chloracidobacteria]	RB41	Unknown	Unknown	Unknown
Seq226	Bacteria	Proteobacteria	Alphaproteobacteria	Rhizobiales	Hyphomicrobiaceae	Hyphomicrobium	sulfonivorans
Seq227	Bacteria	Actinobacteria	Actinobacteria	Actinomycetales	Geodermatophilaceae	Unknown	Unknown
Seq228	Bacteria	Cyanobacteria	4C0d-2	Unknown	Unknown	Unknown	Unknown
Seq229	Bacteria	Acidobacteria	[Chloracidobacteria]	RB41	Ellin6075	Unknown	Unknown
Seq230	Bacteria	Acidobacteria	Acidobacteria-6	iii1-15	Unknown	Unknown	Unknown
Seq231	Bacteria	Acidobacteria	[Chloracidobacteria]	RB41	Unknown	Unknown	Unknown
Seq232	Bacteria	Verrucomicrobia	[Spartobacteria]	[Chthoniobacterales]	[Chthoniobacteraceae]	DA101	Unknown
Seq233	Bacteria	Acidobacteria	Acidobacteria-6	iii1-15	Unknown	Unknown	Unknown
Seq234	Bacteria	Proteobacteria	Alphaproteobacteria	Ellin329	Unknown	Unknown	Unknown
Seq235	Bacteria	Acidobacteria	[Chloracidobacteria]	RB41	Unknown	Unknown	Unknown
Seq236	Bacteria	Chloroflexi	Ellin6529	Unknown	Unknown	Unknown	Unknown
Seq237	Bacteria	Actinobacteria	Thermoleophilia	Gaiellales	Unknown	Unknown	Unknown
Seq238	Bacteria	Proteobacteria	Betaproteobacteria	SC-I-84	Unknown	Unknown	Unknown
Seq239	Bacteria	Actinobacteria	Thermoleophilia	Solirubrobacterales	Unknown	Unknown	Unknown
Seq240	Bacteria	Actinobacteria	Thermoleophilia	Solirubrobacterales	Solirubrobacteraceae	Unknown	Unknown
Seq241	Bacteria	Acidobacteria	Acidobacteria-6	iii1-15	Unknown	Unknown	Unknown
Seq242	Bacteria	Acidobacteria	Solibacteres	Solibacterales	Unknown	Unknown	Unknown
Seq243	Bacteria	Actinobacteria	Actinobacteria	Actinomycetales	Unknown	Unknown	Unknown
Seq244	Bacteria	Chloroflexi	Anaerolineae	GCA004	Unknown	Unknown	Unknown
Seq245	Bacteria	Acidobacteria	Acidobacteria-6	CCU21	Unknown	Unknown	Unknown
Seq246	Bacteria	Actinobacteria	Acidimicrobiia	Acidimicrobiales	C111	Unknown	Unknown
Seq247	Bacteria	TM7	TM7-1	Unknown	Unknown	Unknown	Unknown
Seq248	Bacteria	Acidobacteria	[Chloracidobacteria]	PK29	Unknown	Unknown	Unknown
Seq249	Bacteria	Chloroflexi	Thermomicrobia	JG30-KF-CM45	Unknown	Unknown	Unknown
Seq250	Bacteria	Actinobacteria	Thermoleophilia	Solirubrobacterales	Unknown	Unknown	Unknown
Seq251	Bacteria	Actinobacteria	Thermoleophilia	Solirubrobacterales	Unknown	Unknown	Unknown
Seq252	Bacteria	AD3	ABS-6	Unknown	Unknown	Unknown	Unknown
Seq253	Bacteria	Chloroflexi	Chloroflexi	[Roseiflexales]	[Kouleothrixaceae]	Unknown	Unknown
Seq254	Bacteria	Acidobacteria	Acidobacteria-6	iii1-15	Unknown	Unknown	Unknown
Seq255	Bacteria	Proteobacteria	Betaproteobacteria	Ellin6067	Unknown	Unknown	Unknown
Seq256	Bacteria	Chloroflexi	Anaerolineae	Caldilineales	Caldilineaceae	Unknown	Unknown
Seq257	Bacteria	Actinobacteria	Thermoleophilia	Solirubrobacterales	Unknown	Unknown	Unknown
Seq258	Bacteria	TM7	TM7-1	Unknown	Unknown	Unknown	Unknown
Seq259	Bacteria	Acidobacteria	iii1-8	DS-18	Unknown	Unknown	Unknown
Seq260	Bacteria	Acidobacteria	[Chloracidobacteria]	RB41	Unknown	Unknown	Unknown
Seq261	Bacteria	Actinobacteria	Thermoleophilia	Solirubrobacterales	Unknown	Unknown	Unknown
Seq262	Bacteria	Verrucomicrobia	[Spartobacteria]	[Chthoniobacterales]	[Chthoniobacteraceae]	DA101	Unknown
Seq263	Bacteria	Acidobacteria	Solibacteres	Solibacterales	Unknown	Unknown	Unknown
Seq264	Bacteria	Chloroflexi	Ellin6529	Unknown	Unknown	Unknown	Unknown
Seq265	Bacteria	Proteobacteria	Alphaproteobacteria	Rhodospirillales	Acetobacteraceae	Unknown	Unknown
Seq266	Bacteria	Verrucomicrobia	[Spartobacteria]	[Chthoniobacterales]	[Chthoniobacteraceae]	DA101	Unknown
Seq267	Bacteria	Verrucomicrobia	[Spartobacteria]	[Chthoniobacterales]	[Chthoniobacteraceae]	DA101	Unknown
Seq268	Bacteria	Proteobacteria	Alphaproteobacteria	Ellin329	Unknown	Unknown	Unknown
Seq269	Bacteria	Cyanobacteria	Chloroplast	Chlorophyta	Unknown	Unknown	Unknown
Seq270	Bacteria	Acidobacteria	Acidobacteriia	Acidobacteriales	Koribacteraceae	Unknown	Unknown
Seq271	Bacteria	Acidobacteria	Acidobacteria-6	iii1-15	Unknown	Unknown	Unknown
Seq272	Bacteria	Proteobacteria	Alphaproteobacteria	Caulobacterales	Caulobacteraceae	Unknown	Unknown
Seq273	Bacteria	Actinobacteria	Acidimicrobiia	Acidimicrobiales	EB1017	Unknown	Unknown
Seq274	Bacteria	Actinobacteria	Acidimicrobiia	Acidimicrobiales	Unknown	Unknown	Unknown
Seq275	Bacteria	Actinobacteria	Actinobacteria	Actinomycetales	Micromonosporaceae	Dactylosporangium	Unknown
Seq276	Bacteria	Gemmatimonadetes	Gemmatimonadetes	Unknown	Unknown	Unknown	Unknown
Seq277	Bacteria	Actinobacteria	Thermoleophilia	Solirubrobacterales	Solirubrobacteraceae	Unknown	Unknown
Seq278	Bacteria	Actinobacteria	MB-A2-108	0319-7L14	Unknown	Unknown	Unknown
Seq279	Bacteria	Acidobacteria	Acidobacteria-6	iii1-15	Unknown	Unknown	Unknown
Seq280	Bacteria	Actinobacteria	Actinobacteria	Actinomycetales	Micromonosporaceae	Unknown	Unknown
Seq281	Bacteria	Acidobacteria	Acidobacteria-6	iii1-15	Unknown	Unknown	Unknown
Seq282	Bacteria	Chloroflexi	Ktedonobacteria	JG30-KF-AS9	Unknown	Unknown	Unknown
Seq283	Bacteria	Actinobacteria	MB-A2-108	0319-7L14	Unknown	Unknown	Unknown
Seq284	Bacteria	Actinobacteria	Acidimicrobiia	Acidimicrobiales	Unknown	Unknown	Unknown
Seq285	Bacteria	Actinobacteria	Thermoleophilia	Solirubrobacterales	Unknown	Unknown	Unknown
Seq286	Bacteria	Chloroflexi	Chloroflexi	[Roseiflexales]	Unknown	Unknown	Unknown
Seq287	Bacteria	Nitrospirae	Nitrospira	Nitrospirales	0319-6A21	Unknown	Unknown
Seq288	Bacteria	Chloroflexi	S085	Unknown	Unknown	Unknown	Unknown
Seq289	Bacteria	Acidobacteria	[Chloracidobacteria]	RB41	Unknown	Unknown	Unknown
Seq290	Bacteria	Proteobacteria	Deltaproteobacteria	Unknown	Unknown	Unknown	Unknown
Seq291	Bacteria	Actinobacteria	Actinobacteria	Actinomycetales	Unknown	Unknown	Unknown
Seq292	Bacteria	Acidobacteria	Acidobacteria-6	iii1-15	Unknown	Unknown	Unknown
Seq293	Bacteria	Firmicutes	Bacilli	Bacillales	Bacillaceae	Bacillus	Unknown
Seq294	Bacteria	Actinobacteria	Thermoleophilia	Solirubrobacterales	Solirubrobacteraceae	Unknown	Unknown
Seq295	Bacteria	Acidobacteria	Acidobacteria-6	iii1-15	Unknown	Unknown	Unknown
Seq296	Bacteria	Actinobacteria	MB-A2-108	0319-7L14	Unknown	Unknown	Unknown
Seq297	Bacteria	Gemmatimonadetes	Gemm-1	Unknown	Unknown	Unknown	Unknown
Seq298	Bacteria	Acidobacteria	[Chloracidobacteria]	RB41	Unknown	Unknown	Unknown
Seq299	Bacteria	Acidobacteria	[Chloracidobacteria]	RB41	Ellin6075	Unknown	Unknown
Seq300	Bacteria	Actinobacteria	Acidimicrobiia	Acidimicrobiales	C111	Unknown	Unknown
Seq301	Bacteria	Gemmatimonadetes	Gemm-1	Unknown	Unknown	Unknown	Unknown
Seq302	Bacteria	Actinobacteria	MB-A2-108	0319-7L14	Unknown	Unknown	Unknown
Seq303	Bacteria	Actinobacteria	Acidimicrobiia	Acidimicrobiales	Unknown	Unknown	Unknown
Seq304	Bacteria	Chloroflexi	Ktedonobacteria	JG30-KF-AS9	Unknown	Unknown	Unknown
Seq305	Bacteria	Chloroflexi	S085	Unknown	Unknown	Unknown	Unknown
Seq306	Bacteria	Chloroflexi	Chloroflexi	[Roseiflexales]	Unknown	Unknown	Unknown
Seq307	Bacteria	Proteobacteria	Gammaproteobacteria	Xanthomonadales	Sinobacteraceae	Unknown	Unknown
Seq308	Bacteria	Gemmatimonadetes	Gemmatimonadetes	Unknown	Unknown	Unknown	Unknown
Seq309	Bacteria	Chloroflexi	Ktedonobacteria	JG30-KF-AS9	Unknown	Unknown	Unknown
Seq310	Bacteria	Chloroflexi	Ellin6529	Unknown	Unknown	Unknown	Unknown
Seq311	Bacteria	Gemmatimonadetes	Gemmatimonadetes	Unknown	Unknown	Unknown	Unknown
Seq312	Bacteria	Chloroflexi	S085	Unknown	Unknown	Unknown	Unknown
Seq313	Bacteria	Actinobacteria	MB-A2-108	0319-7L14	Unknown	Unknown	Unknown
Seq314	Bacteria	Proteobacteria	Gammaproteobacteria	Xanthomonadales	Sinobacteraceae	Steroidobacter	Unknown
Seq315	Bacteria	Chloroflexi	Anaerolineae	S0208	Unknown	Unknown	Unknown
Seq316	Bacteria	Chloroflexi	Anaerolineae	A31	S47	Unknown	Unknown
Seq317	Bacteria	Chloroflexi	Thermomicrobia	AKYG1722	Unknown	Unknown	Unknown
Seq318	Bacteria	Acidobacteria	iii1-8	32-20	Unknown	Unknown	Unknown
Seq319	Bacteria	Acidobacteria	Acidobacteria-6	Unknown	Unknown	Unknown	Unknown
Seq320	Bacteria	Chloroflexi	Anaerolineae	S0208	Unknown	Unknown	Unknown
Seq321	Bacteria	Chloroflexi	Anaerolineae	SBR1031	oc28	Unknown	Unknown
Seq322	Bacteria	Actinobacteria	Actinobacteria	Actinomycetales	Micromonosporaceae	Unknown	Unknown
Seq323	Bacteria	Acidobacteria	Acidobacteria-6	CCU21	Unknown	Unknown	Unknown
Seq324	Bacteria	Nitrospirae	Nitrospira	Nitrospirales	0319-6A21	Unknown	Unknown
Seq325	Bacteria	Chloroflexi	Ellin6529	Unknown	Unknown	Unknown	Unknown
Seq326	Bacteria	Proteobacteria	Betaproteobacteria	Ellin6067	Unknown	Unknown	Unknown
Seq327	Bacteria	Verrucomicrobia	[Spartobacteria]	[Chthoniobacterales]	[Chthoniobacteraceae]	DA101	Unknown
Seq328	Bacteria	Actinobacteria	MB-A2-108	Unknown	Unknown	Unknown	Unknown
Seq329	Bacteria	Proteobacteria	Gammaproteobacteria	Xanthomonadales	Xanthomonadaceae	Rhodanobacter	Unknown
Seq330	Bacteria	Acidobacteria	Acidobacteriia	Acidobacteriales	Unknown	Unknown	Unknown
Seq331	Bacteria	Proteobacteria	Deltaproteobacteria	[Entotheonellales]	[Entotheonellaceae]	Unknown	Unknown
Seq332	Bacteria	Proteobacteria	Deltaproteobacteria	Syntrophobacterales	Syntrophobacteraceae	Unknown	Unknown
Seq333	Bacteria	Actinobacteria	Actinobacteria	Actinomycetales	Pseudonocardiaceae	Pseudonocardia	Unknown
Seq334	Bacteria	Proteobacteria	Alphaproteobacteria	Rhodospirillales	Rhodospirillaceae	Unknown	Unknown
Seq335	Bacteria	Acidobacteria	[Chloracidobacteria]	RB41	Unknown	Unknown	Unknown
Seq336	Bacteria	Chloroflexi	S085	Unknown	Unknown	Unknown	Unknown
Seq337	Bacteria	Acidobacteria	Acidobacteria-6	iii1-15	Unknown	Unknown	Unknown
Seq338	Bacteria	Gemmatimonadetes	Gemm-1	Unknown	Unknown	Unknown	Unknown
Seq339	Bacteria	Acidobacteria	iii1-8	32-20	Unknown	Unknown	Unknown
Seq340	Bacteria	Chloroflexi	Ellin6529	Unknown	Unknown	Unknown	Unknown
Seq341	Bacteria	Planctomycetes	Phycisphaerae	WD2101	Unknown	Unknown	Unknown
Seq342	Bacteria	Proteobacteria	Betaproteobacteria	SC-I-84	Unknown	Unknown	Unknown
Seq343	Bacteria	Actinobacteria	Acidimicrobiia	Acidimicrobiales	Unknown	Unknown	Unknown
Seq344	Bacteria	Acidobacteria	Acidobacteria-6	iii1-15	mb2424	Unknown	Unknown
Seq345	Bacteria	Proteobacteria	Deltaproteobacteria	[Entotheonellales]	[Entotheonellaceae]	Unknown	Unknown
Seq346	Bacteria	WS3	PRR-12	Sediment-1	Unknown	Unknown	Unknown
Seq347	Bacteria	Chloroflexi	Thermomicrobia	AKYG1722	Unknown	Unknown	Unknown
Seq348	Bacteria	Verrucomicrobia	[Spartobacteria]	[Chthoniobacterales]	[Chthoniobacteraceae]	Unknown	Unknown
Seq349	Bacteria	Chloroflexi	Gitt-GS-136	Unknown	Unknown	Unknown	Unknown
Seq350	Bacteria	Proteobacteria	Deltaproteobacteria	Unknown	Unknown	Unknown	Unknown
Seq351	Bacteria	Bacteroidetes	[Saprospirae]	[Saprospirales]	Chitinophagaceae	Unknown	Unknown
Seq352	Bacteria	Proteobacteria	Alphaproteobacteria	Rhizobiales	Unknown	Unknown	Unknown
Seq353	Bacteria	Actinobacteria	Acidimicrobiia	Acidimicrobiales	C111	Unknown	Unknown
Seq354	Bacteria	Nitrospirae	Nitrospira	Nitrospirales	0319-6A21	Unknown	Unknown
Seq355	Bacteria	Proteobacteria	Deltaproteobacteria	Myxococcales	Unknown	Unknown	Unknown
Seq356	Bacteria	AD3	Unknown	Unknown	Unknown	Unknown	Unknown
Seq357	Bacteria	Actinobacteria	Acidimicrobiia	Acidimicrobiales	EB1017	Unknown	Unknown
Seq358	Bacteria	Firmicutes	Bacilli	Bacillales	Alicyclobacillaceae	Alicyclobacillus	Unknown
Seq359	Bacteria	Proteobacteria	Betaproteobacteria	IS-44	Unknown	Unknown	Unknown
Seq360	Bacteria	Acidobacteria	Acidobacteria-6	Unknown	Unknown	Unknown	Unknown
Seq361	Bacteria	Acidobacteria	Acidobacteria-6	iii1-15	Unknown	Unknown	Unknown
Seq362	Bacteria	Chloroflexi	TK10	AKYG885	Dolo_23	Unknown	Unknown
Seq363	Bacteria	Actinobacteria	Actinobacteria	Actinomycetales	Micromonosporaceae	Unknown	Unknown
Seq364	Bacteria	Bacteroidetes	[Saprospirae]	[Saprospirales]	Chitinophagaceae	Unknown	Unknown
Seq365	Bacteria	Actinobacteria	Thermoleophilia	Solirubrobacterales	Unknown	Unknown	Unknown
Seq366	Bacteria	Proteobacteria	Alphaproteobacteria	Rhizobiales	Hyphomicrobiaceae	Pedomicrobium	australicum
Seq367	Bacteria	Gemmatimonadetes	Gemmatimonadetes	Unknown	Unknown	Unknown	Unknown
Seq368	Bacteria	Proteobacteria	Deltaproteobacteria	Myxococcales	Cystobacteraceae	Unknown	Unknown
Seq369	Bacteria	Chloroflexi	Anaerolineae	Caldilineales	Caldilineaceae	Unknown	Unknown
Seq370	Bacteria	Acidobacteria	Acidobacteriia	Acidobacteriales	Koribacteraceae	Candidatus Koribacter	Unknown
Seq371	Bacteria	Acidobacteria	Acidobacteria-6	iii1-15	mb2424	Unknown	Unknown
Seq372	Bacteria	Actinobacteria	Actinobacteria	Actinomycetales	Unknown	Unknown	Unknown
Seq373	Bacteria	Actinobacteria	Thermoleophilia	Solirubrobacterales	Unknown	Unknown	Unknown
Seq374	Bacteria	Gemmatimonadetes	Gemm-1	Unknown	Unknown	Unknown	Unknown
Seq375	Bacteria	Actinobacteria	Thermoleophilia	Solirubrobacterales	Solirubrobacteraceae	Unknown	Unknown
Seq376	Bacteria	Cyanobacteria	ML635J-21	Unknown	Unknown	Unknown	Unknown
Seq377	Bacteria	Proteobacteria	Gammaproteobacteria	Xanthomonadales	Xanthomonadaceae	Dyella	Unknown
Seq378	Bacteria	Actinobacteria	Thermoleophilia	Solirubrobacterales	Unknown	Unknown	Unknown
Seq379	Bacteria	Acidobacteria	Acidobacteria-6	iii1-15	Unknown	Unknown	Unknown
Seq380	Bacteria	Actinobacteria	Actinobacteria	Actinomycetales	Micromonosporaceae	Unknown	Unknown
Seq381	Bacteria	Acidobacteria	[Chloracidobacteria]	11-24	Unknown	Unknown	Unknown
Seq382	Bacteria	Firmicutes	Bacilli	Bacillales	Bacillaceae	Bacillus	megaterium
Seq383	Bacteria	Proteobacteria	Deltaproteobacteria	Myxococcales	Myxococcaceae	Unknown	Unknown
Seq384	Bacteria	OD1	SM2F11	Unknown	Unknown	Unknown	Unknown
Seq385	Bacteria	Cyanobacteria	Nostocophycideae	Nostocales	Nostocaceae	Unknown	Unknown
Seq386	Bacteria	Acidobacteria	Acidobacteria-6	iii1-15	RB40	Unknown	Unknown
Seq387	Bacteria	Planctomycetes	Planctomycetia	Gemmatales	Gemmataceae	Unknown	Unknown
Seq388	Bacteria	Proteobacteria	Alphaproteobacteria	Rhodospirillales	Rhodospirillaceae	Skermanella	Unknown
Seq389	Bacteria	Acidobacteria	[Chloracidobacteria]	RB41	Unknown	Unknown	Unknown
Seq390	Bacteria	Gemmatimonadetes	Gemm-1	Unknown	Unknown	Unknown	Unknown
Seq391	Bacteria	Proteobacteria	Betaproteobacteria	Burkholderiales	Comamonadaceae	Unknown	Unknown
Seq392	Bacteria	Chloroflexi	Ellin6529	Unknown	Unknown	Unknown	Unknown
Seq393	Bacteria	Proteobacteria	Betaproteobacteria	Ellin6067	Unknown	Unknown	Unknown
Seq394	Bacteria	Cyanobacteria	Nostocophycideae	Nostocales	Unknown	Unknown	Unknown
Seq395	Bacteria	Proteobacteria	Alphaproteobacteria	Rhizobiales	Hyphomicrobiaceae	Rhodoplanes	Unknown
Seq396	Bacteria	Actinobacteria	MB-A2-108	0319-7L14	Unknown	Unknown	Unknown
Seq397	Bacteria	Gemmatimonadetes	Gemmatimonadetes	Unknown	Unknown	Unknown	Unknown
Seq398	Bacteria	TM7	TM7-1	Unknown	Unknown	Unknown	Unknown
Seq399	Bacteria	Acidobacteria	Acidobacteria-6	iii1-15	Unknown	Unknown	Unknown
Seq400	Bacteria	Chloroflexi	Ktedonobacteria	JG30-KF-AS9	Unknown	Unknown	Unknown
Seq401	Bacteria	Proteobacteria	Alphaproteobacteria	Sphingomonadales	Unknown	Unknown	Unknown
Seq402	Bacteria	Acidobacteria	S035	Unknown	Unknown	Unknown	Unknown
Seq403	Bacteria	Nitrospirae	Nitrospira	Nitrospirales	0319-6A21	Unknown	Unknown
Seq404	Bacteria	WS3	PRR-12	Sediment-1	Unknown	Unknown	Unknown
Seq405	Bacteria	Proteobacteria	Gammaproteobacteria	Unknown	Unknown	Unknown	Unknown
Seq406	Bacteria	Firmicutes	Bacilli	Bacillales	Unknown	Unknown	Unknown
Seq407	Bacteria	Proteobacteria	Deltaproteobacteria	Myxococcales	Cystobacteraceae	Cystobacter	Unknown
Seq408	Bacteria	Actinobacteria	Actinobacteria	Actinomycetales	Nocardioidaceae	Nocardioides	Unknown
Seq409	Bacteria	Chloroflexi	TK10	Unknown	Unknown	Unknown	Unknown
Seq410	Bacteria	Chloroflexi	S085	Unknown	Unknown	Unknown	Unknown
Seq411	Bacteria	Proteobacteria	Alphaproteobacteria	Caulobacterales	Caulobacteraceae	Unknown	Unknown
Seq412	Bacteria	Planctomycetes	Planctomycetia	Gemmatales	Isosphaeraceae	Nostocoida	limicola
Seq413	Bacteria	Proteobacteria	Deltaproteobacteria	Myxococcales	Unknown	Unknown	Unknown
Seq414	Bacteria	Actinobacteria	Thermoleophilia	Gaiellales	Unknown	Unknown	Unknown
Seq415	Bacteria	Proteobacteria	Betaproteobacteria	SC-I-84	Unknown	Unknown	Unknown
Seq416	Bacteria	Acidobacteria	[Chloracidobacteria]	PK29	Unknown	Unknown	Unknown
Seq417	Bacteria	Actinobacteria	Thermoleophilia	Solirubrobacterales	Solirubrobacteraceae	Unknown	Unknown
Seq418	Bacteria	Chloroflexi	Ellin6529	Unknown	Unknown	Unknown	Unknown
Seq419	Bacteria	Actinobacteria	Actinobacteria	Unknown	Unknown	Unknown	Unknown
Seq420	Bacteria	Verrucomicrobia	[Spartobacteria]	[Chthoniobacterales]	[Chthoniobacteraceae]	DA101	Unknown
Seq421	Bacteria	Acidobacteria	Acidobacteria-6	iii1-15	RB40	Unknown	Unknown
Seq422	Bacteria	Chloroflexi	Anaerolineae	Caldilineales	Caldilineaceae	Unknown	Unknown
Seq423	Bacteria	Proteobacteria	Deltaproteobacteria	Myxococcales	Haliangiaceae	Unknown	Unknown
Seq424	Bacteria	Gemmatimonadetes	Gemmatimonadetes	Unknown	Unknown	Unknown	Unknown
Seq425	Bacteria	Cyanobacteria	Chloroplast	Streptophyta	Unknown	Unknown	Unknown
Seq426	Bacteria	Acidobacteria	Acidobacteria-6	iii1-15	Unknown	Unknown	Unknown
Seq427	Bacteria	Acidobacteria	Acidobacteria-6	iii1-15	Unknown	Unknown	Unknown
Seq428	Bacteria	Gemmatimonadetes	Unknown	Unknown	Unknown	Unknown	Unknown
Seq429	Bacteria	Actinobacteria	Actinobacteria	Actinomycetales	Unknown	Unknown	Unknown
Seq430	Bacteria	Proteobacteria	Alphaproteobacteria	Rhizobiales	Unknown	Unknown	Unknown
Seq431	Bacteria	Chloroflexi	C0119	Unknown	Unknown	Unknown	Unknown
Seq432	Bacteria	Actinobacteria	Actinobacteria	Actinomycetales	Unknown	Unknown	Unknown
Seq433	Bacteria	Actinobacteria	Thermoleophilia	Gaiellales	Gaiellaceae	Unknown	Unknown
Seq434	Bacteria	Actinobacteria	Acidimicrobiia	Acidimicrobiales	Unknown	Unknown	Unknown
Seq435	Bacteria	Firmicutes	Bacilli	Bacillales	Bacillaceae	Bacillus	mycoides
Seq436	Bacteria	TM6	SBRH58	Unknown	Unknown	Unknown	Unknown
Seq437	Bacteria	Acidobacteria	S035	Unknown	Unknown	Unknown	Unknown
Seq438	Bacteria	Acidobacteria	Acidobacteria-6	CCU21	Unknown	Unknown	Unknown
Seq439	Bacteria	Planctomycetes	Phycisphaerae	Phycisphaerales	Unknown	Unknown	Unknown
Seq440	Bacteria	Actinobacteria	Thermoleophilia	Gaiellales	Unknown	Unknown	Unknown
Seq441	Bacteria	Actinobacteria	Thermoleophilia	Solirubrobacterales	Patulibacteraceae	Unknown	Unknown
Seq442	Bacteria	Chloroflexi	Anaerolineae	H39	Unknown	Unknown	Unknown
Seq443	Bacteria	Acidobacteria	Acidobacteria-6	iii1-15	Unknown	Unknown	Unknown
Seq444	Bacteria	Acidobacteria	Acidobacteria-6	iii1-15	RB40	Unknown	Unknown
Seq445	Bacteria	Actinobacteria	Actinobacteria	Actinomycetales	Nocardioidaceae	Nocardioides	halotolerans
Seq446	Bacteria	Proteobacteria	Gammaproteobacteria	Xanthomonadales	Sinobacteraceae	Unknown	Unknown
Seq447	Bacteria	Proteobacteria	Deltaproteobacteria	Syntrophobacterales	Syntrophobacteraceae	Unknown	Unknown
Seq448	Bacteria	Proteobacteria	Alphaproteobacteria	Rhizobiales	Hyphomicrobiaceae	Hyphomicrobium	zavarzinii
Seq449	Bacteria	Proteobacteria	Alphaproteobacteria	Rhizobiales	Unknown	Unknown	Unknown
Seq450	Bacteria	Proteobacteria	Betaproteobacteria	Unknown	Unknown	Unknown	Unknown
Seq451	Bacteria	Actinobacteria	MB-A2-108	0319-7L14	Unknown	Unknown	Unknown
Seq452	Bacteria	Proteobacteria	Betaproteobacteria	SC-I-84	Unknown	Unknown	Unknown
Seq453	Bacteria	Nitrospirae	Nitrospira	Nitrospirales	0319-6A21	Unknown	Unknown
Seq454	Bacteria	Acidobacteria	iii1-8	DS-18	Unknown	Unknown	Unknown
Seq455	Bacteria	Actinobacteria	Thermoleophilia	Solirubrobacterales	Solirubrobacteraceae	Unknown	Unknown
Seq456	Bacteria	Actinobacteria	Acidimicrobiia	Acidimicrobiales	AKIW874	Unknown	Unknown
Seq457	Bacteria	Proteobacteria	Betaproteobacteria	SC-I-84	Unknown	Unknown	Unknown
Seq458	Bacteria	Acidobacteria	Acidobacteria-6	iii1-15	Unknown	Unknown	Unknown
Seq459	Bacteria	Actinobacteria	Actinobacteria	Actinomycetales	Nocardioidaceae	Nocardioides	Unknown
Seq460	Bacteria	Chloroflexi	TK17	mle1-48	Unknown	Unknown	Unknown
Seq461	Bacteria	Proteobacteria	Alphaproteobacteria	Sphingomonadales	Unknown	Unknown	Unknown
Seq462	Bacteria	Gemmatimonadetes	Gemmatimonadetes	Unknown	Unknown	Unknown	Unknown
Seq463	Bacteria	Actinobacteria	Thermoleophilia	Solirubrobacterales	Unknown	Unknown	Unknown
Seq464	Bacteria	Gemmatimonadetes	Gemmatimonadetes	Unknown	Unknown	Unknown	Unknown
Seq465	Bacteria	Planctomycetes	Planctomycetia	Gemmatales	Gemmataceae	Unknown	Unknown
Seq466	Bacteria	Actinobacteria	Thermoleophilia	Solirubrobacterales	Unknown	Unknown	Unknown
Seq467	Bacteria	Acidobacteria	Acidobacteria-6	iii1-15	Unknown	Unknown	Unknown
Seq468	Bacteria	Proteobacteria	Alphaproteobacteria	Rhodospirillales	Rhodospirillaceae	Unknown	Unknown
Seq469	Bacteria	Actinobacteria	Thermoleophilia	Solirubrobacterales	Unknown	Unknown	Unknown
Seq470	Bacteria	Actinobacteria	Actinobacteria	Unknown	Unknown	Unknown	Unknown
Seq471	Bacteria	Chloroflexi	Thermomicrobia	AKYG1722	Unknown	Unknown	Unknown
Seq472	Bacteria	Proteobacteria	Deltaproteobacteria	Syntrophobacterales	Syntrophobacteraceae	Unknown	Unknown
Seq473	Bacteria	Proteobacteria	Gammaproteobacteria	Xanthomonadales	Xanthomonadaceae	Dokdonella	Unknown
Seq474	Bacteria	Actinobacteria	Thermoleophilia	Gaiellales	Gaiellaceae	Unknown	Unknown
Seq475	Bacteria	Actinobacteria	Actinobacteria	Actinomycetales	Streptosporangiaceae	Unknown	Unknown
Seq476	Bacteria	Actinobacteria	Acidimicrobiia	Acidimicrobiales	EB1017	Unknown	Unknown
Seq477	Bacteria	Proteobacteria	Betaproteobacteria	SC-I-84	Unknown	Unknown	Unknown
Seq478	Bacteria	Chloroflexi	Anaerolineae	WCHB1-50	Unknown	Unknown	Unknown
Seq479	Bacteria	Actinobacteria	Actinobacteria	Actinomycetales	Unknown	Unknown	Unknown
Seq480	Bacteria	Acidobacteria	Acidobacteria-6	iii1-15	Unknown	Unknown	Unknown
Seq481	Bacteria	Armatimonadetes	Chthonomonadetes	SJA-22	Unknown	Unknown	Unknown
Seq482	Bacteria	Gemmatimonadetes	Gemmatimonadetes	Unknown	Unknown	Unknown	Unknown
Seq483	Bacteria	Actinobacteria	Acidimicrobiia	Acidimicrobiales	Unknown	Unknown	Unknown
Seq484	Bacteria	Proteobacteria	Betaproteobacteria	Ellin6067	Unknown	Unknown	Unknown
Seq485	Bacteria	Acidobacteria	Acidobacteria-6	iii1-15	Unknown	Unknown	Unknown
Seq486	Bacteria	Acidobacteria	Acidobacteria-6	iii1-15	Unknown	Unknown	Unknown
Seq487	Bacteria	Acidobacteria	[Chloracidobacteria]	DS-100	Unknown	Unknown	Unknown
Seq488	Bacteria	Proteobacteria	Betaproteobacteria	Unknown	Unknown	Unknown	Unknown
Seq489	Bacteria	Acidobacteria	Acidobacteria-6	CCU21	Unknown	Unknown	Unknown
Seq490	Bacteria	Chloroflexi	Thermomicrobia	JG30-KF-CM45	Unknown	Unknown	Unknown
Seq491	Bacteria	Proteobacteria	Betaproteobacteria	Burkholderiales	Unknown	Unknown	Unknown
Seq492	Bacteria	Proteobacteria	Betaproteobacteria	SC-I-84	Unknown	Unknown	Unknown
Seq493	Bacteria	Proteobacteria	Betaproteobacteria	Unknown	Unknown	Unknown	Unknown
Seq494	Bacteria	Proteobacteria	Alphaproteobacteria	Rhizobiales	Unknown	Unknown	Unknown
Seq495	Bacteria	Proteobacteria	Alphaproteobacteria	Rhodospirillales	Rhodospirillaceae	Unknown	Unknown
Seq496	Bacteria	Acidobacteria	Acidobacteria-6	iii1-15	Unknown	Unknown	Unknown
Seq497	Bacteria	Acidobacteria	iii1-8	32-20	Unknown	Unknown	Unknown
Seq498	Bacteria	Actinobacteria	Thermoleophilia	Solirubrobacterales	Unknown	Unknown	Unknown
Seq499	Bacteria	Acidobacteria	[Chloracidobacteria]	RB41	Unknown	Unknown	Unknown
Seq500	Bacteria	Proteobacteria	Alphaproteobacteria	Rhodospirillales	Rhodospirillaceae	Unknown	Unknown
Seq501	Bacteria	Gemmatimonadetes	Gemmatimonadetes	Unknown	Unknown	Unknown	Unknown
Seq502	Bacteria	Bacteroidetes	[Saprospirae]	[Saprospirales]	Chitinophagaceae	Unknown	Unknown
Seq503	Bacteria	Planctomycetes	Planctomycetia	Gemmatales	Gemmataceae	Unknown	Unknown
Seq504	Bacteria	Chloroflexi	Ktedonobacteria	JG30-KF-AS9	Unknown	Unknown	Unknown
Seq505	Bacteria	Proteobacteria	Betaproteobacteria	SC-I-84	Unknown	Unknown	Unknown
Seq506	Bacteria	Actinobacteria	Thermoleophilia	Solirubrobacterales	Unknown	Unknown	Unknown
Seq507	Bacteria	Actinobacteria	Thermoleophilia	Solirubrobacterales	Solirubrobacteraceae	Unknown	Unknown
Seq508	Bacteria	Proteobacteria	Deltaproteobacteria	Syntrophobacterales	Syntrophobacteraceae	Unknown	Unknown
Seq509	Bacteria	Actinobacteria	Acidimicrobiia	Acidimicrobiales	EB1017	Unknown	Unknown
Seq510	Bacteria	Actinobacteria	MB-A2-108	0319-7L14	Unknown	Unknown	Unknown
Seq511	Bacteria	Actinobacteria	Actinobacteria	Actinomycetales	Kineosporiaceae	Unknown	Unknown
Seq512	Bacteria	Chloroflexi	Ktedonobacteria	JG30-KF-AS9	Unknown	Unknown	Unknown
Seq513	Bacteria	Proteobacteria	Alphaproteobacteria	Rhizobiales	Unknown	Unknown	Unknown
Seq514	Bacteria	Acidobacteria	Acidobacteria-6	iii1-15	RB40	Unknown	Unknown
Seq515	Bacteria	Proteobacteria	Alphaproteobacteria	Rhodospirillales	Unknown	Unknown	Unknown
Seq516	Bacteria	Proteobacteria	Betaproteobacteria	Unknown	Unknown	Unknown	Unknown
Seq517	Bacteria	Acidobacteria	Acidobacteria-6	CCU21	Unknown	Unknown	Unknown
Seq518	Bacteria	Acidobacteria	Acidobacteria-6	iii1-15	Unknown	Unknown	Unknown
Seq519	Bacteria	Proteobacteria	Deltaproteobacteria	Syntrophobacterales	Syntrophobacteraceae	Unknown	Unknown
Seq520	Bacteria	Acidobacteria	iii1-8	32-20	Unknown	Unknown	Unknown
Seq521	Bacteria	Nitrospirae	Nitrospira	Nitrospirales	0319-6A21	Unknown	Unknown
Seq522	Bacteria	Proteobacteria	Deltaproteobacteria	Syntrophobacterales	Syntrophobacteraceae	Unknown	Unknown
Seq523	Bacteria	Gemmatimonadetes	Gemmatimonadetes	Unknown	Unknown	Unknown	Unknown
Seq524	Bacteria	Chloroflexi	TK10	B07_WMSP1	FFCH4570	Unknown	Unknown
Seq525	Bacteria	Proteobacteria	Deltaproteobacteria	Myxococcales	Myxococcaceae	Unknown	Unknown
Seq526	Bacteria	Chloroflexi	TK17	Unknown	Unknown	Unknown	Unknown
Seq527	Bacteria	Proteobacteria	Deltaproteobacteria	Myxococcales	Cystobacteraceae	Unknown	Unknown
Seq528	Bacteria	Chloroflexi	Chloroflexi	[Roseiflexales]	[Kouleothrixaceae]	Unknown	Unknown
Seq529	Bacteria	Chloroflexi	Ellin6529	Unknown	Unknown	Unknown	Unknown
Seq530	Bacteria	TM7	TM7-1	Unknown	Unknown	Unknown	Unknown
Seq531	Bacteria	Proteobacteria	Alphaproteobacteria	Rhizobiales	Unknown	Unknown	Unknown
Seq532	Bacteria	Gemmatimonadetes	Gemmatimonadetes	Unknown	Unknown	Unknown	Unknown
Seq533	Bacteria	Actinobacteria	Acidimicrobiia	Acidimicrobiales	Unknown	Unknown	Unknown
Seq534	Bacteria	Acidobacteria	Acidobacteria-6	iii1-15	mb2424	Unknown	Unknown
Seq535	Bacteria	Actinobacteria	Thermoleophilia	Unknown	Unknown	Unknown	Unknown
Seq536	Bacteria	Proteobacteria	Betaproteobacteria	SC-I-84	Unknown	Unknown	Unknown
Seq537	Bacteria	Chloroflexi	TK10	B07_WMSP1	Unknown	Unknown	Unknown
Seq538	Bacteria	Actinobacteria	Thermoleophilia	Solirubrobacterales	Unknown	Unknown	Unknown
Seq539	Bacteria	Chloroflexi	Ktedonobacteria	Ktedonobacterales	Ktedonobacteraceae	Unknown	Unknown
Seq540	Bacteria	Proteobacteria	Betaproteobacteria	Unknown	Unknown	Unknown	Unknown
Seq541	Bacteria	Proteobacteria	Alphaproteobacteria	Rhodospirillales	Unknown	Unknown	Unknown
Seq542	Bacteria	Actinobacteria	Thermoleophilia	Gaiellales	Unknown	Unknown	Unknown
Seq543	Bacteria	Actinobacteria	Actinobacteria	Actinomycetales	Unknown	Unknown	Unknown
Seq544	Bacteria	Proteobacteria	Betaproteobacteria	SC-I-84	Unknown	Unknown	Unknown
Seq545	Bacteria	Actinobacteria	Acidimicrobiia	Acidimicrobiales	Unknown	Unknown	Unknown
Seq546	Bacteria	Acidobacteria	Acidobacteria-6	iii1-15	Unknown	Unknown	Unknown
Seq547	Bacteria	Actinobacteria	Thermoleophilia	Solirubrobacterales	Unknown	Unknown	Unknown
Seq548	Bacteria	Chloroflexi	TK17	mle1-48	Unknown	Unknown	Unknown
Seq549	Bacteria	Actinobacteria	Actinobacteria	Actinomycetales	Unknown	Unknown	Unknown
Seq550	Bacteria	Actinobacteria	Actinobacteria	Actinomycetales	Thermomonosporaceae	Actinoallomurus	Unknown
Seq551	Bacteria	Chloroflexi	TK10	B07_WMSP1	FFCH4570	Unknown	Unknown
Seq552	Bacteria	Chloroflexi	Anaerolineae	SBR1031	A4b	Unknown	Unknown
Seq553	Bacteria	Actinobacteria	Thermoleophilia	Solirubrobacterales	Patulibacteraceae	Unknown	Unknown
Seq554	Bacteria	Proteobacteria	Deltaproteobacteria	Myxococcales	Unknown	Unknown	Unknown
Seq555	Bacteria	Proteobacteria	Unknown	Unknown	Unknown	Unknown	Unknown
Seq556	Bacteria	Actinobacteria	Thermoleophilia	Gaiellales	Unknown	Unknown	Unknown
Seq557	Bacteria	Actinobacteria	Thermoleophilia	Solirubrobacterales	Unknown	Unknown	Unknown
Seq558	Bacteria	Acidobacteria	Solibacteres	Solibacterales	Unknown	Unknown	Unknown
Seq559	Bacteria	Unknown	Unknown	Unknown	Unknown	Unknown	Unknown
Seq560	Bacteria	Firmicutes	Bacilli	Bacillales	Planococcaceae	Unknown	Unknown
Seq561	Bacteria	Cyanobacteria	Chloroplast	Stramenopiles	Unknown	Unknown	Unknown
Seq562	Bacteria	Acidobacteria	[Chloracidobacteria]	11-24	Unknown	Unknown	Unknown
Seq563	Bacteria	Proteobacteria	Deltaproteobacteria	Myxococcales	Haliangiaceae	Unknown	Unknown
Seq564	Bacteria	Actinobacteria	Acidimicrobiia	Acidimicrobiales	Unknown	Unknown	Unknown
Seq565	Bacteria	Proteobacteria	Betaproteobacteria	Unknown	Unknown	Unknown	Unknown
Seq566	Bacteria	Chloroflexi	C0119	Unknown	Unknown	Unknown	Unknown
Seq567	Bacteria	Cyanobacteria	ML635J-21	Unknown	Unknown	Unknown	Unknown
Seq568	Bacteria	Firmicutes	Bacilli	Bacillales	Bacillaceae	Unknown	Unknown
Seq569	Bacteria	Acidobacteria	TM1	Unknown	Unknown	Unknown	Unknown
Seq570	Bacteria	Acidobacteria	Acidobacteria-6	iii1-15	Unknown	Unknown	Unknown
Seq571	Bacteria	Proteobacteria	Deltaproteobacteria	Syntrophobacterales	Syntrophobacteraceae	Unknown	Unknown
Seq572	Bacteria	Planctomycetes	Planctomycetia	Gemmatales	Gemmataceae	Unknown	Unknown
Seq573	Bacteria	Firmicutes	Bacilli	Bacillales	Bacillaceae	Bacillus	Unknown
Seq574	Bacteria	Chloroflexi	Anaerolineae	SBR1031	oc28	Unknown	Unknown
Seq575	Bacteria	Nitrospirae	Nitrospira	Nitrospirales	Nitrospiraceae	Nitrospira	Unknown
Seq576	Bacteria	Acidobacteria	S035	Unknown	Unknown	Unknown	Unknown
Seq577	Bacteria	Acidobacteria	Acidobacteria-6	iii1-15	Unknown	Unknown	Unknown
Seq578	Bacteria	Proteobacteria	Alphaproteobacteria	Rhodospirillales	Acetobacteraceae	Paracraurococcus	ruber
Seq579	Bacteria	Firmicutes	Bacilli	Bacillales	Planococcaceae	Kurthia	gibsonii
Seq580	Bacteria	Actinobacteria	MB-A2-108	Unknown	Unknown	Unknown	Unknown
Seq581	Bacteria	Gemmatimonadetes	Gemm-1	Unknown	Unknown	Unknown	Unknown
Seq582	Bacteria	Acidobacteria	Acidobacteria-6	iii1-15	mb2424	Unknown	Unknown
Seq583	Bacteria	Planctomycetes	Phycisphaerae	WD2101	Unknown	Unknown	Unknown
Seq584	Bacteria	Proteobacteria	Betaproteobacteria	A21b	EB1003	Unknown	Unknown
Seq585	Bacteria	Planctomycetes	Phycisphaerae	WD2101	Unknown	Unknown	Unknown
Seq586	Bacteria	Acidobacteria	[Chloracidobacteria]	RB41	Unknown	Unknown	Unknown
Seq587	Bacteria	Gemmatimonadetes	Gemmatimonadetes	C114	Unknown	Unknown	Unknown
Seq588	Bacteria	Chloroflexi	Anaerolineae	SBR1031	oc28	Unknown	Unknown
Seq589	Bacteria	Actinobacteria	Acidimicrobiia	Acidimicrobiales	EB1017	Unknown	Unknown
Seq590	Bacteria	Acidobacteria	Acidobacteria-6	iii1-15	Unknown	Unknown	Unknown
Seq591	Bacteria	Proteobacteria	Deltaproteobacteria	Syntrophobacterales	Syntrophobacteraceae	Unknown	Unknown
Seq592	Bacteria	Acidobacteria	[Chloracidobacteria]	RB41	Unknown	Unknown	Unknown
Seq593	Bacteria	TM7	TM7-1	Unknown	Unknown	Unknown	Unknown
Seq594	Bacteria	Actinobacteria	Actinobacteria	Actinomycetales	Streptosporangiaceae	Unknown	Unknown
Seq595	Bacteria	Actinobacteria	Acidimicrobiia	Acidimicrobiales	Unknown	Unknown	Unknown
Seq596	Bacteria	Proteobacteria	Alphaproteobacteria	Rhodospirillales	Rhodospirillaceae	Unknown	Unknown
Seq597	Bacteria	Actinobacteria	MB-A2-108	Unknown	Unknown	Unknown	Unknown
Seq598	Bacteria	Chloroflexi	Anaerolineae	Caldilineales	Caldilineaceae	Caldilinea	Unknown
Seq599	Bacteria	Chloroflexi	Thermomicrobia	AKYG1722	Unknown	Unknown	Unknown
Seq600	Bacteria	Proteobacteria	Betaproteobacteria	Unknown	Unknown	Unknown	Unknown
Seq601	Bacteria	WS3	PRR-12	Sediment-1	Unknown	Unknown	Unknown
Seq602	Bacteria	SBR1093	VHS-B5-50	Unknown	Unknown	Unknown	Unknown
Seq603	Bacteria	Planctomycetes	Planctomycetia	Gemmatales	Gemmataceae	Unknown	Unknown
Seq604	Bacteria	Acidobacteria	S035	Unknown	Unknown	Unknown	Unknown
Seq605	Bacteria	Gemmatimonadetes	Gemm-1	Unknown	Unknown	Unknown	Unknown
Seq606	Bacteria	Chloroflexi	Thermomicrobia	JG30-KF-CM45	Unknown	Unknown	Unknown
Seq607	Bacteria	Acidobacteria	Acidobacteria-6	iii1-15	mb2424	Unknown	Unknown
Seq608	Bacteria	Actinobacteria	MB-A2-108	Unknown	Unknown	Unknown	Unknown
Seq609	Bacteria	Proteobacteria	Betaproteobacteria	Unknown	Unknown	Unknown	Unknown
Seq610	Bacteria	Actinobacteria	Actinobacteria	Actinomycetales	Pseudonocardiaceae	Pseudonocardia	Unknown
Seq611	Bacteria	Proteobacteria	Betaproteobacteria	Unknown	Unknown	Unknown	Unknown
Seq612	Bacteria	Chloroflexi	Thermomicrobia	JG30-KF-CM45	Unknown	Unknown	Unknown
Seq613	Bacteria	Gemmatimonadetes	Gemmatimonadetes	Unknown	Unknown	Unknown	Unknown
Seq614	Bacteria	Chloroflexi	SHA-26	Unknown	Unknown	Unknown	Unknown
Seq615	Bacteria	Nitrospirae	Nitrospira	Nitrospirales	0319-6A21	Unknown	Unknown
Seq616	Bacteria	Actinobacteria	Acidimicrobiia	Acidimicrobiales	EB1017	Unknown	Unknown
Seq617	Bacteria	Chloroflexi	Thermomicrobia	JG30-KF-CM45	Unknown	Unknown	Unknown
Seq618	Bacteria	TM7	TM7-1	Unknown	Unknown	Unknown	Unknown
Seq619	Bacteria	Actinobacteria	MB-A2-108	Unknown	Unknown	Unknown	Unknown
Seq620	Bacteria	Chloroflexi	S085	Unknown	Unknown	Unknown	Unknown
Seq621	Bacteria	Proteobacteria	Deltaproteobacteria	Myxococcales	Haliangiaceae	Unknown	Unknown
Seq622	Bacteria	Proteobacteria	Deltaproteobacteria	Syntrophobacterales	Syntrophobacteraceae	Unknown	Unknown
Seq623	Bacteria	Acidobacteria	Acidobacteria-6	iii1-15	Unknown	Unknown	Unknown
Seq624	Bacteria	Planctomycetes	Planctomycetia	Gemmatales	Gemmataceae	Unknown	Unknown
Seq625	Bacteria	Actinobacteria	Acidimicrobiia	Acidimicrobiales	Unknown	Unknown	Unknown
Seq626	Bacteria	Proteobacteria	Deltaproteobacteria	Myxococcales	Cystobacteraceae	Cystobacter	Unknown
Seq627	Bacteria	WS3	PRR-12	Sediment-1	Unknown	Unknown	Unknown
Seq628	Bacteria	Proteobacteria	Deltaproteobacteria	Myxococcales	Unknown	Unknown	Unknown
Seq629	Bacteria	Proteobacteria	Deltaproteobacteria	Unknown	Unknown	Unknown	Unknown
Seq630	Bacteria	Firmicutes	Bacilli	Bacillales	Alicyclobacillaceae	Alicyclobacillus	Unknown
Seq631	Bacteria	Nitrospirae	Nitrospira	Nitrospirales	0319-6A21	Unknown	Unknown
Seq632	Bacteria	Proteobacteria	Betaproteobacteria	SC-I-84	Unknown	Unknown	Unknown
Seq633	Bacteria	Actinobacteria	Thermoleophilia	Solirubrobacterales	Unknown	Unknown	Unknown
Seq634	Bacteria	Planctomycetes	Phycisphaerae	WD2101	Unknown	Unknown	Unknown
Seq635	Bacteria	Actinobacteria	Thermoleophilia	Gaiellales	Gaiellaceae	Unknown	Unknown
Seq636	Bacteria	Proteobacteria	Betaproteobacteria	Burkholderiales	Unknown	Unknown	Unknown
Seq637	Bacteria	Proteobacteria	Betaproteobacteria	Unknown	Unknown	Unknown	Unknown
Seq638	Bacteria	Actinobacteria	MB-A2-108	0319-7L14	Unknown	Unknown	Unknown
Seq639	Bacteria	Acidobacteria	Acidobacteria-6	iii1-15	Unknown	Unknown	Unknown
Seq640	Bacteria	Verrucomicrobia	[Spartobacteria]	[Chthoniobacterales]	[Chthoniobacteraceae]	DA101	Unknown
Seq641	Bacteria	Actinobacteria	Thermoleophilia	Gaiellales	Gaiellaceae	Unknown	Unknown
Seq642	Bacteria	Actinobacteria	Thermoleophilia	Solirubrobacterales	Unknown	Unknown	Unknown
Seq643	Bacteria	Proteobacteria	Deltaproteobacteria	Syntrophobacterales	Syntrophobacteraceae	Unknown	Unknown
Seq644	Bacteria	Acidobacteria	[Chloracidobacteria]	11-24	Unknown	Unknown	Unknown
Seq645	Bacteria	Chloroflexi	C0119	Unknown	Unknown	Unknown	Unknown
Seq646	Bacteria	Chloroflexi	TK10	B07_WMSP1	FFCH4570	Unknown	Unknown
Seq647	Bacteria	Planctomycetes	Planctomycetia	Gemmatales	Gemmataceae	Unknown	Unknown
Seq648	Bacteria	Acidobacteria	S035	Unknown	Unknown	Unknown	Unknown
Seq649	Bacteria	Acidobacteria	Acidobacteria-6	iii1-15	Unknown	Unknown	Unknown
Seq650	Bacteria	Acidobacteria	Acidobacteria-6	iii1-15	Unknown	Unknown	Unknown
Seq651	Bacteria	Nitrospirae	Nitrospira	Nitrospirales	0319-6A21	Unknown	Unknown
Seq652	Bacteria	Actinobacteria	Actinobacteria	Actinomycetales	Micromonosporaceae	Unknown	Unknown
Seq653	Bacteria	Actinobacteria	Thermoleophilia	Solirubrobacterales	Unknown	Unknown	Unknown
Seq654	Bacteria	Proteobacteria	Betaproteobacteria	Unknown	Unknown	Unknown	Unknown
Seq655	Bacteria	Actinobacteria	Actinobacteria	Actinomycetales	Pseudonocardiaceae	Pseudonocardia	halophobica
Seq656	Bacteria	Actinobacteria	Actinobacteria	Actinomycetales	Unknown	Unknown	Unknown
Seq657	Bacteria	Proteobacteria	Betaproteobacteria	Ellin6067	Unknown	Unknown	Unknown
Seq658	Bacteria	Verrucomicrobia	[Spartobacteria]	[Chthoniobacterales]	[Chthoniobacteraceae]	DA101	Unknown
Seq659	Bacteria	Chloroflexi	TK10	AKYG885	Dolo_23	Unknown	Unknown
Seq660	Bacteria	Cyanobacteria	Nostocophycideae	Nostocales	Unknown	Unknown	Unknown
Seq661	Bacteria	Cyanobacteria	Nostocophycideae	Nostocales	Nostocaceae	Unknown	Unknown
Seq662	Bacteria	Actinobacteria	Actinobacteria	Actinomycetales	Unknown	Unknown	Unknown
Seq663	Bacteria	Proteobacteria	Betaproteobacteria	Unknown	Unknown	Unknown	Unknown
Seq664	Bacteria	Firmicutes	Bacilli	Bacillales	Alicyclobacillaceae	Alicyclobacillus	Unknown
Seq665	Bacteria	Acidobacteria	Acidobacteria-5	Unknown	Unknown	Unknown	Unknown
Seq666	Bacteria	Acidobacteria	[Chloracidobacteria]	RB41	Unknown	Unknown	Unknown
Seq667	Bacteria	Proteobacteria	Deltaproteobacteria	Myxococcales	Myxococcaceae	Anaeromyxobacter	Unknown
Seq668	Bacteria	Gemmatimonadetes	Gemmatimonadetes	C114	Unknown	Unknown	Unknown
Seq669	Bacteria	Gemmatimonadetes	Gemmatimonadetes	Unknown	Unknown	Unknown	Unknown
Seq670	Bacteria	Chloroflexi	Anaerolineae	Caldilineales	Caldilineaceae	Caldilinea	Unknown
Seq671	Bacteria	Acidobacteria	Solibacteres	Solibacterales	Unknown	Unknown	Unknown
Seq672	Bacteria	Acidobacteria	Acidobacteria-6	CCU21	Unknown	Unknown	Unknown
Seq673	Bacteria	Actinobacteria	Thermoleophilia	Gaiellales	Unknown	Unknown	Unknown
Seq674	Bacteria	Actinobacteria	Acidimicrobiia	Acidimicrobiales	Unknown	Unknown	Unknown
Seq675	Bacteria	Firmicutes	Bacilli	Bacillales	Bacillaceae	Unknown	Unknown
Seq676	Bacteria	Proteobacteria	Deltaproteobacteria	Myxococcales	Unknown	Unknown	Unknown
Seq677	Bacteria	Acidobacteria	Acidobacteria-6	iii1-15	Unknown	Unknown	Unknown
Seq678	Bacteria	TM7	SC3	Unknown	Unknown	Unknown	Unknown
Seq679	Bacteria	Actinobacteria	Acidimicrobiia	Acidimicrobiales	Unknown	Unknown	Unknown
Seq680	Bacteria	Proteobacteria	Deltaproteobacteria	Unknown	Unknown	Unknown	Unknown
Seq681	Bacteria	Proteobacteria	Deltaproteobacteria	Myxococcales	Unknown	Unknown	Unknown
Seq682	Bacteria	Actinobacteria	Actinobacteria	Actinomycetales	Pseudonocardiaceae	Actinomycetospora	Unknown
Seq683	Bacteria	Planctomycetes	Phycisphaerae	Phycisphaerales	Unknown	Unknown	Unknown
Seq684	Bacteria	Proteobacteria	Alphaproteobacteria	Rhodospirillales	Rhodospirillaceae	Unknown	Unknown
Seq685	Bacteria	Chloroflexi	Chloroflexi	[Roseiflexales]	Unknown	Unknown	Unknown
Seq686	Bacteria	Acidobacteria	Acidobacteria-6	iii1-15	Unknown	Unknown	Unknown
Seq687	Bacteria	Actinobacteria	Actinobacteria	Actinomycetales	Geodermatophilaceae	Unknown	Unknown
Seq688	Bacteria	Nitrospirae	Nitrospira	Nitrospirales	0319-6A21	Unknown	Unknown
Seq689	Bacteria	Acidobacteria	[Chloracidobacteria]	Unknown	Unknown	Unknown	Unknown
Seq690	Bacteria	Planctomycetes	Planctomycetia	Gemmatales	Gemmataceae	Unknown	Unknown
Seq691	Bacteria	Proteobacteria	Deltaproteobacteria	Myxococcales	Cystobacteraceae	Unknown	Unknown
Seq692	Bacteria	Proteobacteria	Betaproteobacteria	Unknown	Unknown	Unknown	Unknown
Seq693	Bacteria	Chloroflexi	Unknown	Unknown	Unknown	Unknown	Unknown
Seq694	Bacteria	Proteobacteria	Deltaproteobacteria	Myxococcales	Haliangiaceae	Unknown	Unknown
Seq695	Bacteria	Proteobacteria	Alphaproteobacteria	Sphingomonadales	Unknown	Unknown	Unknown
Seq696	Bacteria	Proteobacteria	Alphaproteobacteria	Rhizobiales	Unknown	Unknown	Unknown
Seq697	Bacteria	Acidobacteria	TM1	Unknown	Unknown	Unknown	Unknown
Seq698	Bacteria	TM7	TM7-1	Unknown	Unknown	Unknown	Unknown
Seq699	Bacteria	Gemmatimonadetes	Gemm-1	Unknown	Unknown	Unknown	Unknown
Seq700	Bacteria	Firmicutes	Bacilli	Bacillales	Bacillaceae	Bacillus	asahii
Seq701	Bacteria	Cyanobacteria	Chloroplast	Chlorophyta	Unknown	Unknown	Unknown
Seq702	Bacteria	Actinobacteria	Thermoleophilia	Solirubrobacterales	Unknown	Unknown	Unknown
Seq703	Bacteria	Acidobacteria	Acidobacteria-6	iii1-15	mb2424	Unknown	Unknown
Seq704	Bacteria	Verrucomicrobia	[Spartobacteria]	[Chthoniobacterales]	[Chthoniobacteraceae]	DA101	Unknown
Seq705	Bacteria	Acidobacteria	[Chloracidobacteria]	RB41	Ellin6075	Unknown	Unknown
Seq706	Bacteria	Actinobacteria	Thermoleophilia	Gaiellales	Unknown	Unknown	Unknown
Seq707	Bacteria	Gemmatimonadetes	Gemmatimonadetes	Gemmatimonadales	Ellin5301	Unknown	Unknown
Seq708	Bacteria	Chloroflexi	Anaerolineae	A31	S47	Unknown	Unknown
Seq709	Bacteria	Proteobacteria	Gammaproteobacteria	Xanthomonadales	Xanthomonadaceae	Dokdonella	Unknown
Seq710	Bacteria	Proteobacteria	Alphaproteobacteria	Rhizobiales	Unknown	Unknown	Unknown
Seq711	Bacteria	Acidobacteria	Acidobacteria-5	Unknown	Unknown	Unknown	Unknown
Seq712	Bacteria	Acidobacteria	Acidobacteria-5	Unknown	Unknown	Unknown	Unknown
Seq713	Bacteria	Acidobacteria	iii1-8	32-20	Unknown	Unknown	Unknown
Seq714	Bacteria	Acidobacteria	Acidobacteriia	Acidobacteriales	Koribacteraceae	Candidatus Koribacter	Unknown
Seq715	Bacteria	Actinobacteria	Thermoleophilia	Solirubrobacterales	Unknown	Unknown	Unknown
Seq716	Bacteria	Chloroflexi	TK10	AKYG885	Unknown	Unknown	Unknown
Seq717	Bacteria	Chloroflexi	Chloroflexi	[Roseiflexales]	[Kouleothrixaceae]	Unknown	Unknown
Seq718	Bacteria	Proteobacteria	Deltaproteobacteria	Myxococcales	Polyangiaceae	Aetherobacter	fasciculatus
Seq719	Bacteria	Actinobacteria	Actinobacteria	Actinomycetales	Streptomycetaceae	Unknown	Unknown
Seq720	Bacteria	Actinobacteria	Thermoleophilia	Solirubrobacterales	Unknown	Unknown	Unknown
Seq721	Bacteria	Acidobacteria	Acidobacteriia	Acidobacteriales	Acidobacteriaceae	Acidobacteriaceae	WJ7
Seq722	Bacteria	Gemmatimonadetes	Gemmatimonadetes	Unknown	Unknown	Unknown	Unknown
Seq723	Bacteria	Acidobacteria	Acidobacteria-6	iii1-15	Unknown	Unknown	Unknown
Seq724	Bacteria	Actinobacteria	Thermoleophilia	Solirubrobacterales	Unknown	Unknown	Unknown
Seq725	Bacteria	Proteobacteria	Deltaproteobacteria	[Entotheonellales]	[Entotheonellaceae]	Unknown	Unknown
Seq726	Bacteria	Proteobacteria	Betaproteobacteria	SC-I-84	Unknown	Unknown	Unknown
Seq727	Bacteria	Proteobacteria	Betaproteobacteria	A21b	EB1003	Unknown	Unknown
Seq728	Bacteria	Actinobacteria	Actinobacteria	Actinomycetales	Micromonosporaceae	Unknown	Unknown
Seq729	Bacteria	Unknown	Unknown	Unknown	Unknown	Unknown	Unknown
Seq730	Bacteria	Firmicutes	Bacilli	Bacillales	Bacillaceae	Unknown	Unknown
Seq731	Bacteria	Chloroflexi	Thermomicrobia	JG30-KF-CM45	Unknown	Unknown	Unknown
Seq732	Bacteria	Proteobacteria	Betaproteobacteria	SC-I-84	Unknown	Unknown	Unknown
Seq733	Bacteria	WS3	PRR-12	Sediment-1	Unknown	Unknown	Unknown
Seq734	Bacteria	Actinobacteria	Thermoleophilia	Solirubrobacterales	Unknown	Unknown	Unknown
Seq735	Bacteria	AD3	ABS-6	Unknown	Unknown	Unknown	Unknown
Seq736	Bacteria	Actinobacteria	Actinobacteria	Actinomycetales	Pseudonocardiaceae	Pseudonocardia	halophobica
Seq737	Bacteria	Proteobacteria	Alphaproteobacteria	Rhizobiales	Bradyrhizobiaceae	Balneimonas	Unknown
Seq738	Bacteria	Acidobacteria	Solibacteres	Solibacterales	Unknown	Unknown	Unknown
Seq739	Bacteria	Proteobacteria	Deltaproteobacteria	Myxococcales	Unknown	Unknown	Unknown
Seq740	Bacteria	Gemmatimonadetes	Gemmatimonadetes	Unknown	Unknown	Unknown	Unknown
Seq741	Bacteria	Proteobacteria	Deltaproteobacteria	Syntrophobacterales	Syntrophobacteraceae	Unknown	Unknown
Seq742	Bacteria	Chloroflexi	TK10	B07_WMSP1	Unknown	Unknown	Unknown
Seq743	Bacteria	Acidobacteria	Acidobacteria-6	iii1-15	Unknown	Unknown	Unknown
Seq744	Bacteria	Proteobacteria	Deltaproteobacteria	Unknown	Unknown	Unknown	Unknown
Seq745	Bacteria	Bacteroidetes	[Saprospirae]	[Saprospirales]	Chitinophagaceae	Unknown	Unknown
Seq746	Bacteria	Chloroflexi	Ktedonobacteria	Thermogemmatisporales	Thermogemmatisporaceae	Unknown	Unknown
Seq747	Bacteria	Proteobacteria	Deltaproteobacteria	Syntrophobacterales	Syntrophobacteraceae	Unknown	Unknown
Seq748	Bacteria	Acidobacteria	[Chloracidobacteria]	RB41	Unknown	Unknown	Unknown
Seq749	Bacteria	Acidobacteria	Acidobacteria-6	CCU21	Unknown	Unknown	Unknown
Seq750	Bacteria	Actinobacteria	Thermoleophilia	Solirubrobacterales	Unknown	Unknown	Unknown
Seq751	Bacteria	Proteobacteria	Deltaproteobacteria	Myxococcales	Nannocystaceae	Nannocystis	Unknown
Seq752	Bacteria	Gemmatimonadetes	Gemm-1	Unknown	Unknown	Unknown	Unknown
Seq753	Bacteria	Chloroflexi	C0119	Unknown	Unknown	Unknown	Unknown
Seq754	Bacteria	Acidobacteria	Acidobacteria-6	Unknown	Unknown	Unknown	Unknown
Seq755	Bacteria	Proteobacteria	Betaproteobacteria	Unknown	Unknown	Unknown	Unknown
Seq756	Bacteria	Chloroflexi	Chloroflexi	[Roseiflexales]	[Kouleothrixaceae]	Unknown	Unknown
Seq757	Bacteria	Actinobacteria	Acidimicrobiia	Acidimicrobiales	Unknown	Unknown	Unknown
Seq758	Bacteria	Acidobacteria	[Chloracidobacteria]	RB41	Unknown	Unknown	Unknown
Seq759	Bacteria	Chloroflexi	Thermomicrobia	JG30-KF-CM45	Unknown	Unknown	Unknown
Seq760	Bacteria	Chloroflexi	Ktedonobacteria	Unknown	Unknown	Unknown	Unknown
Seq761	Bacteria	Proteobacteria	Alphaproteobacteria	Ellin329	Unknown	Unknown	Unknown
Seq762	Bacteria	Acidobacteria	Sva0725	Sva0725	Unknown	Unknown	Unknown
Seq763	Bacteria	Verrucomicrobia	[Spartobacteria]	[Chthoniobacterales]	[Chthoniobacteraceae]	DA101	Unknown
Seq764	Bacteria	Proteobacteria	Alphaproteobacteria	Rhodospirillales	Rhodospirillaceae	Unknown	Unknown
Seq765	Bacteria	Acidobacteria	Acidobacteria-6	iii1-15	mb2424	Unknown	Unknown
Seq766	Bacteria	Firmicutes	Clostridia	Clostridiales	Clostridiaceae	Unknown	Unknown
Seq767	Bacteria	Acidobacteria	[Chloracidobacteria]	RB41	Unknown	Unknown	Unknown
Seq768	Bacteria	Planctomycetes	Planctomycetia	Gemmatales	Gemmataceae	Unknown	Unknown
Seq769	Bacteria	Chloroflexi	C0119	Unknown	Unknown	Unknown	Unknown
Seq770	Bacteria	Actinobacteria	Acidimicrobiia	Acidimicrobiales	EB1017	Unknown	Unknown
Seq771	Bacteria	Chloroflexi	TK10	Unknown	Unknown	Unknown	Unknown
Seq772	Bacteria	Nitrospirae	Nitrospira	Nitrospirales	0319-6A21	Unknown	Unknown
Seq773	Bacteria	Chloroflexi	S085	Unknown	Unknown	Unknown	Unknown
Seq774	Bacteria	Proteobacteria	Deltaproteobacteria	Myxococcales	Unknown	Unknown	Unknown
Seq775	Bacteria	Proteobacteria	Alphaproteobacteria	Caulobacterales	Caulobacteraceae	Unknown	Unknown
Seq776	Bacteria	Acidobacteria	Acidobacteria-6	iii1-15	Unknown	Unknown	Unknown
Seq777	Bacteria	TM7	TM7-1	Unknown	Unknown	Unknown	Unknown
Seq778	Bacteria	Unknown	Unknown	Unknown	Unknown	Unknown	Unknown
Seq779	Bacteria	Nitrospirae	Nitrospira	Nitrospirales	0319-6A21	Unknown	Unknown
Seq780	Bacteria	Acidobacteria	Acidobacteria-6	iii1-15	Unknown	Unknown	Unknown
Seq781	Bacteria	Gemmatimonadetes	Gemm-1	Unknown	Unknown	Unknown	Unknown
Seq782	Bacteria	Acidobacteria	Acidobacteria-6	iii1-15	Unknown	Unknown	Unknown
Seq783	Bacteria	Actinobacteria	Actinobacteria	Actinomycetales	Unknown	Unknown	Unknown
Seq784	Bacteria	Actinobacteria	MB-A2-108	0319-7L14	Unknown	Unknown	Unknown
Seq785	Bacteria	Gemmatimonadetes	Gemmatimonadetes	N1423WL	Unknown	Unknown	Unknown
Seq786	Bacteria	Acidobacteria	[Chloracidobacteria]	RB41	Unknown	Unknown	Unknown
Seq787	Bacteria	Actinobacteria	Thermoleophilia	Solirubrobacterales	Patulibacteraceae	Unknown	Unknown
Seq788	Bacteria	Proteobacteria	Betaproteobacteria	Burkholderiales	Oxalobacteraceae	Massilia	Unknown
Seq789	Bacteria	Actinobacteria	Thermoleophilia	Solirubrobacterales	Unknown	Unknown	Unknown
Seq790	Bacteria	Proteobacteria	Deltaproteobacteria	Syntrophobacterales	Syntrophobacteraceae	Unknown	Unknown
Seq791	Bacteria	Chloroflexi	TK10	AKYG885	Unknown	Unknown	Unknown
Seq792	Bacteria	Chloroflexi	Gitt-GS-136	Unknown	Unknown	Unknown	Unknown
Seq793	Bacteria	Planctomycetes	Phycisphaerae	WD2101	Unknown	Unknown	Unknown
Seq794	Bacteria	Actinobacteria	Acidimicrobiia	Acidimicrobiales	Unknown	Unknown	Unknown
Seq795	Bacteria	Actinobacteria	Thermoleophilia	Solirubrobacterales	Unknown	Unknown	Unknown
Seq796	Bacteria	Gemmatimonadetes	Gemmatimonadetes	Unknown	Unknown	Unknown	Unknown
Seq797	Bacteria	Proteobacteria	Alphaproteobacteria	Rhodobacterales	Hyphomonadaceae	Hirschia	Unknown
Seq798	Bacteria	Verrucomicrobia	[Pedosphaerae]	[Pedosphaerales]	Unknown	Unknown	Unknown
Seq799	Bacteria	Bacteroidetes	[Saprospirae]	[Saprospirales]	Chitinophagaceae	Unknown	Unknown
Seq800	Bacteria	Acidobacteria	Acidobacteriia	Acidobacteriales	Koribacteraceae	Candidatus Koribacter	Unknown
Seq801	Bacteria	Unknown	Unknown	Unknown	Unknown	Unknown	Unknown
Seq802	Bacteria	Acidobacteria	Acidobacteria-6	CCU21	Unknown	Unknown	Unknown
Seq803	Bacteria	Acidobacteria	Acidobacteria-6	iii1-15	Unknown	Unknown	Unknown
Seq804	Bacteria	Acidobacteria	RB25	Unknown	Unknown	Unknown	Unknown
Seq805	Bacteria	Actinobacteria	Actinobacteria	Actinomycetales	Unknown	Unknown	Unknown
Seq806	Bacteria	Chloroflexi	Ellin6529	Unknown	Unknown	Unknown	Unknown
Seq807	Bacteria	Proteobacteria	Deltaproteobacteria	Myxococcales	Cystobacteraceae	Cystobacter	Unknown
Seq808	Bacteria	Actinobacteria	Thermoleophilia	Solirubrobacterales	Unknown	Unknown	Unknown
Seq809	Bacteria	Chloroflexi	Anaerolineae	A31	S47	Unknown	Unknown
Seq810	Bacteria	TM7	TM7-1	Unknown	Unknown	Unknown	Unknown
Seq811	Bacteria	Chloroflexi	Ktedonobacteria	JG30-KF-AS9	Unknown	Unknown	Unknown
Seq812	Bacteria	Acidobacteria	Acidobacteria-6	Unknown	Unknown	Unknown	Unknown
Seq813	Bacteria	Actinobacteria	Actinobacteria	Actinomycetales	Pseudonocardiaceae	Pseudonocardia	Unknown
Seq814	Bacteria	Nitrospirae	Nitrospira	Nitrospirales	0319-6A21	Unknown	Unknown
Seq815	Bacteria	Proteobacteria	Alphaproteobacteria	Rhizobiales	Hyphomicrobiaceae	Unknown	Unknown
Seq816	Bacteria	Acidobacteria	S035	Unknown	Unknown	Unknown	Unknown
Seq817	Bacteria	Proteobacteria	Betaproteobacteria	Ellin6067	Unknown	Unknown	Unknown
Seq818	Bacteria	Actinobacteria	Actinobacteria	Actinomycetales	Micromonosporaceae	Unknown	Unknown
Seq819	Bacteria	Proteobacteria	Deltaproteobacteria	Myxococcales	Unknown	Unknown	Unknown
Seq820	Bacteria	Acidobacteria	Acidobacteria-6	CCU21	Unknown	Unknown	Unknown
Seq821	Bacteria	Planctomycetes	Planctomycetia	Gemmatales	Gemmataceae	Unknown	Unknown
Seq822	Bacteria	Actinobacteria	Acidimicrobiia	Acidimicrobiales	Unknown	Unknown	Unknown
Seq823	Bacteria	Chloroflexi	Ktedonobacteria	JG30-KF-AS9	Unknown	Unknown	Unknown
Seq824	Bacteria	Acidobacteria	Solibacteres	Solibacterales	Solibacteraceae	Candidatus Solibacter	Unknown
Seq825	Bacteria	WS3	PRR-12	Sediment-1	PRR-10	Unknown	Unknown
Seq826	Bacteria	Proteobacteria	Alphaproteobacteria	Rhizobiales	Unknown	Unknown	Unknown
Seq827	Bacteria	Chloroflexi	TK10	AKYG885	Dolo_23	Unknown	Unknown
Seq828	Bacteria	Proteobacteria	Betaproteobacteria	SC-I-84	Unknown	Unknown	Unknown
Seq829	Bacteria	Actinobacteria	Thermoleophilia	Solirubrobacterales	Unknown	Unknown	Unknown
Seq830	Bacteria	Acidobacteria	Acidobacteria-6	iii1-15	Unknown	Unknown	Unknown
Seq831	Bacteria	Proteobacteria	Alphaproteobacteria	Rhodospirillales	Unknown	Unknown	Unknown
Seq832	Bacteria	Actinobacteria	Acidimicrobiia	Acidimicrobiales	Unknown	Unknown	Unknown
Seq833	Bacteria	Actinobacteria	MB-A2-108	0319-7L14	Unknown	Unknown	Unknown
Seq834	Bacteria	Actinobacteria	Thermoleophilia	Solirubrobacterales	Unknown	Unknown	Unknown
Seq835	Bacteria	Gemmatimonadetes	Gemmatimonadetes	Unknown	Unknown	Unknown	Unknown
Seq836	Bacteria	Cyanobacteria	ML635J-21	Unknown	Unknown	Unknown	Unknown
Seq837	Bacteria	Firmicutes	Bacilli	Bacillales	Bacillaceae	Bacillus	firmus
Seq838	Bacteria	Gemmatimonadetes	Gemmatimonadetes	Unknown	Unknown	Unknown	Unknown
Seq839	Bacteria	WS3	PRR-12	Sediment-1	Unknown	Unknown	Unknown
Seq840	Bacteria	Gemmatimonadetes	Gemmatimonadetes	Unknown	Unknown	Unknown	Unknown
Seq841	Bacteria	Chloroflexi	Chloroflexi	[Roseiflexales]	Unknown	Unknown	Unknown
Seq842	Bacteria	Cyanobacteria	ML635J-21	Unknown	Unknown	Unknown	Unknown
Seq843	Bacteria	Planctomycetes	Phycisphaerae	WD2101	Unknown	Unknown	Unknown
Seq844	Bacteria	Acidobacteria	Acidobacteria-6	iii1-15	mb2424	Unknown	Unknown
Seq845	Bacteria	Chloroflexi	Ktedonobacteria	Ktedonobacterales	Ktedonobacteraceae	Unknown	Unknown
Seq846	Bacteria	Firmicutes	Bacilli	Bacillales	Bacillaceae	Unknown	Unknown
Seq847	Bacteria	Chloroflexi	Chloroflexi	[Roseiflexales]	Unknown	Unknown	Unknown
Seq848	Bacteria	Proteobacteria	Deltaproteobacteria	Myxococcales	Cystobacteraceae	Cystobacter	Unknown
Seq849	Bacteria	Actinobacteria	Acidimicrobiia	Acidimicrobiales	Unknown	Unknown	Unknown
Seq850	Bacteria	Planctomycetes	Planctomycetia	Gemmatales	Gemmataceae	Unknown	Unknown
Seq851	Bacteria	Verrucomicrobia	[Spartobacteria]	[Chthoniobacterales]	[Chthoniobacteraceae]	DA101	Unknown
Seq852	Bacteria	Nitrospirae	Nitrospira	Nitrospirales	0319-6A21	Unknown	Unknown
Seq853	Bacteria	Chloroflexi	Unknown	Unknown	Unknown	Unknown	Unknown
Seq854	Bacteria	Chloroflexi	S085	Unknown	Unknown	Unknown	Unknown
Seq855	Bacteria	Acidobacteria	iii1-8	DS-18	Unknown	Unknown	Unknown
Seq856	Bacteria	Acidobacteria	iii1-8	DS-18	Unknown	Unknown	Unknown
Seq857	Bacteria	Actinobacteria	Thermoleophilia	Gaiellales	Gaiellaceae	Unknown	Unknown
Seq858	Bacteria	Acidobacteria	Acidobacteria-6	iii1-15	RB40	Unknown	Unknown
Seq859	Bacteria	Planctomycetes	Planctomycetia	Gemmatales	Gemmataceae	Unknown	Unknown
Seq860	Bacteria	Acidobacteria	Acidobacteria-6	iii1-15	Unknown	Unknown	Unknown
Seq861	Bacteria	Chloroflexi	Ellin6529	Unknown	Unknown	Unknown	Unknown
Seq862	Bacteria	Actinobacteria	Actinobacteria	Actinomycetales	Nocardioidaceae	Nocardioides	Unknown
Seq863	Bacteria	Armatimonadetes	[Fimbriimonadia]	[Fimbriimonadales]	[Fimbriimonadaceae]	Fimbriimonas	Unknown
Seq864	Bacteria	Proteobacteria	Deltaproteobacteria	Myxococcales	Unknown	Unknown	Unknown
Seq865	Bacteria	Actinobacteria	Acidimicrobiia	Acidimicrobiales	Unknown	Unknown	Unknown
Seq866	Bacteria	Cyanobacteria	Synechococcophycideae	Pseudanabaenales	Pseudanabaenaceae	Leptolyngbya	Unknown
Seq867	Bacteria	Chloroflexi	Gitt-GS-136	Unknown	Unknown	Unknown	Unknown
Seq868	Bacteria	Firmicutes	Clostridia	Clostridiales	Symbiobacteriaceae	Symbiobacterium	Unknown
Seq869	Bacteria	Chloroflexi	Ellin6529	Unknown	Unknown	Unknown	Unknown
Seq870	Bacteria	Proteobacteria	Alphaproteobacteria	Rhodospirillales	Rhodospirillaceae	Unknown	Unknown
Seq871	Bacteria	Actinobacteria	Actinobacteria	Actinomycetales	Pseudonocardiaceae	Pseudonocardia	Unknown
Seq872	Bacteria	Acidobacteria	[Chloracidobacteria]	PK29	Unknown	Unknown	Unknown
Seq873	Bacteria	Acidobacteria	Acidobacteria-5	Unknown	Unknown	Unknown	Unknown
Seq874	Bacteria	Chloroflexi	Anaerolineae	SBR1031	oc28	Unknown	Unknown
Seq875	Bacteria	Actinobacteria	Actinobacteria	Actinomycetales	Nocardioidaceae	Unknown	Unknown
Seq876	Bacteria	Chloroflexi	Chloroflexi	[Roseiflexales]	[Kouleothrixaceae]	Unknown	Unknown
Seq877	Bacteria	AD3	ABS-6	Unknown	Unknown	Unknown	Unknown
Seq878	Bacteria	Chloroflexi	Ktedonobacteria	JG30-KF-AS9	Unknown	Unknown	Unknown
Seq879	Bacteria	Chloroflexi	Anaerolineae	A31	S47	Unknown	Unknown
Seq880	Bacteria	Proteobacteria	Deltaproteobacteria	[Entotheonellales]	[Entotheonellaceae]	Unknown	Unknown
Seq881	Bacteria	Actinobacteria	Thermoleophilia	Solirubrobacterales	Unknown	Unknown	Unknown
Seq882	Bacteria	Bacteroidetes	[Saprospirae]	[Saprospirales]	Chitinophagaceae	Unknown	Unknown
Seq883	Bacteria	Nitrospirae	Nitrospira	Nitrospirales	0319-6A21	Unknown	Unknown
Seq884	Bacteria	Acidobacteria	DA052	Ellin6513	Unknown	Unknown	Unknown
Seq885	Bacteria	Chloroflexi	Gitt-GS-136	Unknown	Unknown	Unknown	Unknown
Seq886	Bacteria	Nitrospirae	Nitrospira	Nitrospirales	0319-6A21	Unknown	Unknown
Seq887	Bacteria	Actinobacteria	Actinobacteria	Actinomycetales	Micromonosporaceae	Unknown	Unknown
Seq888	Bacteria	Actinobacteria	Thermoleophilia	Gaiellales	Gaiellaceae	Unknown	Unknown
Seq889	Bacteria	Planctomycetes	Planctomycetia	Gemmatales	Isosphaeraceae	Nostocoida	limicola
Seq890	Bacteria	Proteobacteria	Deltaproteobacteria	Syntrophobacterales	Syntrophobacteraceae	Unknown	Unknown
Seq891	Bacteria	Proteobacteria	Deltaproteobacteria	Myxococcales	Myxococcaceae	Unknown	Unknown
Seq892	Bacteria	Acidobacteria	Acidobacteria-6	iii1-15	Unknown	Unknown	Unknown
Seq893	Bacteria	Acidobacteria	Acidobacteria-6	iii1-15	Unknown	Unknown	Unknown
Seq894	Bacteria	Actinobacteria	Actinobacteria	Actinomycetales	Unknown	Unknown	Unknown
Seq895	Bacteria	Chlamydiae	Chlamydiia	Chlamydiales	Simkaniaceae	Unknown	Unknown
Seq896	Bacteria	Proteobacteria	Alphaproteobacteria	Rhizobiales	Unknown	Unknown	Unknown
Seq897	Bacteria	Acidobacteria	Acidobacteria-6	CCU21	Unknown	Unknown	Unknown
Seq898	Bacteria	Proteobacteria	Deltaproteobacteria	Unknown	Unknown	Unknown	Unknown
Seq899	Bacteria	Proteobacteria	Alphaproteobacteria	Ellin329	Unknown	Unknown	Unknown
Seq900	Bacteria	Proteobacteria	Betaproteobacteria	Ellin6067	Unknown	Unknown	Unknown
Seq901	Bacteria	Planctomycetes	Planctomycetia	Gemmatales	Isosphaeraceae	Unknown	Unknown
Seq902	Bacteria	Proteobacteria	Betaproteobacteria	SC-I-84	Unknown	Unknown	Unknown
Seq903	Bacteria	Proteobacteria	Betaproteobacteria	MND1	Unknown	Unknown	Unknown
Seq904	Bacteria	Actinobacteria	Acidimicrobiia	Acidimicrobiales	Unknown	Unknown	Unknown
Seq905	Bacteria	WS3	PRR-12	Sediment-1	Unknown	Unknown	Unknown
Seq906	Bacteria	Actinobacteria	Thermoleophilia	Solirubrobacterales	Unknown	Unknown	Unknown
Seq907	Bacteria	Proteobacteria	Betaproteobacteria	SC-I-84	Unknown	Unknown	Unknown
Seq908	Bacteria	Chloroflexi	TK10	B07_WMSP1	Unknown	Unknown	Unknown
Seq909	Bacteria	Proteobacteria	Betaproteobacteria	SC-I-84	Unknown	Unknown	Unknown
Seq910	Bacteria	Firmicutes	Bacilli	Bacillales	Planococcaceae	Ureibacillus	Unknown
Seq911	Bacteria	Proteobacteria	Deltaproteobacteria	Myxococcales	OM27	Unknown	Unknown
Seq912	Bacteria	Nitrospirae	Nitrospira	Nitrospirales	Nitrospiraceae	Nitrospira	Unknown
Seq913	Bacteria	Verrucomicrobia	[Spartobacteria]	[Chthoniobacterales]	[Chthoniobacteraceae]	DA101	Unknown
Seq914	Bacteria	Planctomycetes	Phycisphaerae	WD2101	Unknown	Unknown	Unknown
Seq915	Bacteria	Actinobacteria	Actinobacteria	Actinomycetales	Micromonosporaceae	Dactylosporangium	Unknown
Seq916	Bacteria	Gemmatimonadetes	Gemm-1	Unknown	Unknown	Unknown	Unknown
Seq917	Bacteria	Proteobacteria	Betaproteobacteria	SC-I-84	Unknown	Unknown	Unknown
Seq918	Bacteria	Actinobacteria	Thermoleophilia	Solirubrobacterales	Patulibacteraceae	Unknown	Unknown
Seq919	Bacteria	Acidobacteria	[Chloracidobacteria]	PK29	Unknown	Unknown	Unknown
Seq920	Bacteria	Actinobacteria	Thermoleophilia	Solirubrobacterales	Unknown	Unknown	Unknown
Seq921	Bacteria	Actinobacteria	Actinobacteria	Actinomycetales	Unknown	Unknown	Unknown
Seq922	Bacteria	Acidobacteria	[Chloracidobacteria]	RB41	Unknown	Unknown	Unknown
Seq923	Bacteria	Proteobacteria	Gammaproteobacteria	Xanthomonadales	Xanthomonadaceae	Unknown	Unknown
Seq924	Bacteria	Actinobacteria	Thermoleophilia	Solirubrobacterales	Unknown	Unknown	Unknown
Seq925	Bacteria	Proteobacteria	Betaproteobacteria	Ellin6067	Unknown	Unknown	Unknown
Seq926	Bacteria	Armatimonadetes	OPB50	Unknown	Unknown	Unknown	Unknown
Seq927	Bacteria	Proteobacteria	Deltaproteobacteria	Syntrophobacterales	Syntrophobacteraceae	Unknown	Unknown
Seq928	Bacteria	Proteobacteria	Deltaproteobacteria	Myxococcales	Unknown	Unknown	Unknown
Seq929	Bacteria	Proteobacteria	Deltaproteobacteria	Myxococcales	Unknown	Unknown	Unknown
Seq930	Bacteria	Planctomycetes	Phycisphaerae	Phycisphaerales	Unknown	Unknown	Unknown
Seq931	Bacteria	Actinobacteria	Thermoleophilia	Solirubrobacterales	Unknown	Unknown	Unknown
Seq932	Bacteria	Acidobacteria	[Chloracidobacteria]	11-24	Unknown	Unknown	Unknown
Seq933	Bacteria	Chloroflexi	C0119	Unknown	Unknown	Unknown	Unknown
Seq934	Bacteria	Proteobacteria	Alphaproteobacteria	Rhodospirillales	Unknown	Unknown	Unknown
Seq935	Bacteria	Verrucomicrobia	[Spartobacteria]	[Chthoniobacterales]	[Chthoniobacteraceae]	DA101	Unknown
Seq936	Bacteria	Actinobacteria	Thermoleophilia	Solirubrobacterales	Patulibacteraceae	Unknown	Unknown
Seq937	Bacteria	Proteobacteria	Gammaproteobacteria	Unknown	Unknown	Unknown	Unknown
Seq938	Bacteria	Gemmatimonadetes	Gemmatimonadetes	Unknown	Unknown	Unknown	Unknown
Seq939	Bacteria	Acidobacteria	S035	Unknown	Unknown	Unknown	Unknown
Seq940	Bacteria	Actinobacteria	MB-A2-108	0319-7L14	Unknown	Unknown	Unknown
Seq941	Bacteria	Proteobacteria	Deltaproteobacteria	Syntrophobacterales	Syntrophobacteraceae	Unknown	Unknown
Seq942	Bacteria	Chloroflexi	Anaerolineae	WCHB1-50	Unknown	Unknown	Unknown
Seq943	Bacteria	Proteobacteria	Deltaproteobacteria	Syntrophobacterales	Syntrophobacteraceae	Unknown	Unknown
Seq944	Bacteria	TM7	Unknown	Unknown	Unknown	Unknown	Unknown
Seq945	Bacteria	Bacteroidetes	[Saprospirae]	[Saprospirales]	Chitinophagaceae	Unknown	Unknown
Seq946	Bacteria	Firmicutes	Clostridia	Clostridiales	Peptostreptococcaceae	[Clostridium]	Unknown
Seq947	Bacteria	Armatimonadetes	Chthonomonadetes	Chthonomonadales	Chthonomonadaceae	Chthonomonas	Unknown
Seq948	Bacteria	Planctomycetes	Phycisphaerae	Phycisphaerales	Unknown	Unknown	Unknown
Seq949	Bacteria	Proteobacteria	Gammaproteobacteria	Chromatiales	Chromatiaceae	Unknown	Unknown
Seq950	Bacteria	Proteobacteria	Deltaproteobacteria	Unknown	Unknown	Unknown	Unknown
Seq951	Bacteria	Proteobacteria	Alphaproteobacteria	Caulobacterales	Caulobacteraceae	Unknown	Unknown
Seq952	Bacteria	Acidobacteria	Acidobacteriia	Acidobacteriales	Koribacteraceae	Candidatus Koribacter	Unknown
Seq953	Bacteria	Proteobacteria	Deltaproteobacteria	Myxococcales	Polyangiaceae	Polyangium	Unknown
Seq954	Bacteria	Actinobacteria	Thermoleophilia	Solirubrobacterales	Solirubrobacteraceae	Solirubrobacter	Unknown
Seq955	Bacteria	Chloroflexi	S085	Unknown	Unknown	Unknown	Unknown
Seq956	Bacteria	AD3	ABS-6	Unknown	Unknown	Unknown	Unknown
Seq957	Bacteria	Actinobacteria	Actinobacteria	Actinomycetales	Mycobacteriaceae	Mycobacterium	celatum
Seq958	Bacteria	Planctomycetes	Planctomycetia	Gemmatales	Gemmataceae	Unknown	Unknown
Seq959	Bacteria	Actinobacteria	MB-A2-108	0319-7L14	Unknown	Unknown	Unknown
Seq960	Bacteria	Actinobacteria	Acidimicrobiia	Acidimicrobiales	Unknown	Unknown	Unknown
Seq961	Bacteria	Cyanobacteria	Synechococcophycideae	Pseudanabaenales	Pseudanabaenaceae	Leptolyngbya	Unknown
Seq962	Bacteria	Acidobacteria	[Chloracidobacteria]	DS-100	Unknown	Unknown	Unknown
Seq963	Bacteria	TM7	TM7-1	Unknown	Unknown	Unknown	Unknown
Seq964	Bacteria	Actinobacteria	Thermoleophilia	Gaiellales	Gaiellaceae	Unknown	Unknown
Seq965	Bacteria	Gemmatimonadetes	Gemmatimonadetes	Unknown	Unknown	Unknown	Unknown
Seq966	Bacteria	Planctomycetes	Planctomycetia	Gemmatales	Gemmataceae	Unknown	Unknown
Seq967	Bacteria	Proteobacteria	Deltaproteobacteria	Syntrophobacterales	Syntrophobacteraceae	Unknown	Unknown
Seq968	Bacteria	Proteobacteria	Deltaproteobacteria	Syntrophobacterales	Syntrophobacteraceae	Unknown	Unknown
Seq969	Bacteria	Actinobacteria	Thermoleophilia	Solirubrobacterales	Unknown	Unknown	Unknown
Seq970	Bacteria	Unknown	Unknown	Unknown	Unknown	Unknown	Unknown
Seq971	Bacteria	Actinobacteria	Actinobacteria	Actinomycetales	Micromonosporaceae	Unknown	Unknown
Seq972	Bacteria	Proteobacteria	Alphaproteobacteria	Rhodospirillales	Rhodospirillaceae	Unknown	Unknown
Seq973	Bacteria	Proteobacteria	Alphaproteobacteria	Rhizobiales	Hyphomicrobiaceae	Rhodoplanes	Unknown
Seq974	Bacteria	Armatimonadetes	Chthonomonadetes	Chthonomonadales	Chthonomonadaceae	Unknown	Unknown
Seq975	Bacteria	Actinobacteria	Actinobacteria	Actinomycetales	Micromonosporaceae	Unknown	Unknown
Seq976	Bacteria	Chloroflexi	Anaerolineae	SBR1031	oc28	Unknown	Unknown
Seq977	Bacteria	Proteobacteria	Deltaproteobacteria	Myxococcales	Unknown	Unknown	Unknown
Seq978	Bacteria	Cyanobacteria	Oscillatoriophycideae	Oscillatoriales	Phormidiaceae	Phormidium	murrayii
Seq979	Bacteria	Actinobacteria	Actinobacteria	Actinomycetales	Streptosporangiaceae	Unknown	Unknown
Seq980	Bacteria	Gemmatimonadetes	Gemmatimonadetes	Gemmatimonadales	Ellin5301	Unknown	Unknown
Seq981	Bacteria	Proteobacteria	Alphaproteobacteria	Rhodospirillales	Rhodospirillaceae	Unknown	Unknown
Seq982	Bacteria	Verrucomicrobia	[Spartobacteria]	[Chthoniobacterales]	[Chthoniobacteraceae]	DA101	Unknown
Seq983	Bacteria	Verrucomicrobia	[Spartobacteria]	[Chthoniobacterales]	[Chthoniobacteraceae]	DA101	Unknown
Seq984	Bacteria	Actinobacteria	Thermoleophilia	Solirubrobacterales	Unknown	Unknown	Unknown
Seq985	Bacteria	Acidobacteria	Acidobacteria-6	iii1-15	Unknown	Unknown	Unknown
Seq986	Bacteria	Acidobacteria	Acidobacteria-6	iii1-15	Unknown	Unknown	Unknown
Seq987	Bacteria	Acidobacteria	Acidobacteriia	Acidobacteriales	Koribacteraceae	Candidatus Koribacter	Unknown
Seq988	Bacteria	Acidobacteria	S035	Unknown	Unknown	Unknown	Unknown
Seq989	Bacteria	Gemmatimonadetes	Gemmatimonadetes	Unknown	Unknown	Unknown	Unknown
Seq990	Bacteria	Verrucomicrobia	[Spartobacteria]	[Chthoniobacterales]	[Chthoniobacteraceae]	DA101	Unknown
Seq991	Bacteria	Nitrospirae	Nitrospira	Nitrospirales	Nitrospiraceae	Unknown	Unknown
Seq992	Bacteria	Proteobacteria	Alphaproteobacteria	Rhizobiales	Hyphomicrobiaceae	Unknown	Unknown
Seq993	Bacteria	Actinobacteria	Actinobacteria	Actinomycetales	Micromonosporaceae	Unknown	Unknown
Seq994	Bacteria	Planctomycetes	Planctomycetia	Gemmatales	Gemmataceae	Unknown	Unknown
Seq995	Bacteria	Verrucomicrobia	[Spartobacteria]	[Chthoniobacterales]	[Chthoniobacteraceae]	DA101	Unknown
Seq996	Bacteria	Unknown	Unknown	Unknown	Unknown	Unknown	Unknown
Seq997	Bacteria	Actinobacteria	Thermoleophilia	Gaiellales	Gaiellaceae	Unknown	Unknown
Seq998	Bacteria	Actinobacteria	Actinobacteria	Actinomycetales	Intrasporangiaceae	Oryzihumus	leptocrescens
Seq999	Bacteria	Proteobacteria	Alphaproteobacteria	Rhodospirillales	Acetobacteraceae	Craurococcus	roseus
Seq1000	Bacteria	Proteobacteria	Betaproteobacteria	Burkholderiales	Burkholderiaceae	Burkholderia	Unknown
Seq1001	Bacteria	TM7	TM7-1	Unknown	Unknown	Unknown	Unknown
Seq1002	Bacteria	Acidobacteria	Acidobacteria-6	iii1-15	Unknown	Unknown	Unknown
Seq1003	Bacteria	Acidobacteria	iii1-8	DS-18	Unknown	Unknown	Unknown
Seq1004	Bacteria	Chloroflexi	Chloroflexi	[Roseiflexales]	[Kouleothrixaceae]	Unknown	Unknown
Seq1005	Bacteria	Chloroflexi	Anaerolineae	SBR1031	A4b	Unknown	Unknown
Seq1006	Bacteria	Proteobacteria	Deltaproteobacteria	Myxococcales	Unknown	Unknown	Unknown
Seq1007	Bacteria	Actinobacteria	Thermoleophilia	Solirubrobacterales	Unknown	Unknown	Unknown
Seq1008	Bacteria	Proteobacteria	Betaproteobacteria	SC-I-84	Unknown	Unknown	Unknown
Seq1009	Bacteria	Nitrospirae	Nitrospira	Nitrospirales	0319-6A21	Unknown	Unknown
Seq1010	Bacteria	Cyanobacteria	Chloroplast	Stramenopiles	Unknown	Unknown	Unknown
Seq1011	Bacteria	Chloroflexi	TK17	mle1-48	Unknown	Unknown	Unknown
Seq1012	Bacteria	Actinobacteria	Actinobacteria	Actinomycetales	Micromonosporaceae	Unknown	Unknown
Seq1013	Bacteria	Nitrospirae	Nitrospira	Nitrospirales	0319-6A21	Unknown	Unknown
Seq1014	Bacteria	TM7	TM7-1	Unknown	Unknown	Unknown	Unknown
Seq1015	Bacteria	Acidobacteria	Acidobacteriia	Acidobacteriales	Unknown	Unknown	Unknown
Seq1016	Bacteria	Proteobacteria	Betaproteobacteria	Unknown	Unknown	Unknown	Unknown
Seq1017	Bacteria	Actinobacteria	Thermoleophilia	Solirubrobacterales	Unknown	Unknown	Unknown
Seq1018	Bacteria	Gemmatimonadetes	Gemmatimonadetes	Unknown	Unknown	Unknown	Unknown
Seq1019	Bacteria	Proteobacteria	Deltaproteobacteria	Myxococcales	Haliangiaceae	Unknown	Unknown
Seq1020	Bacteria	Acidobacteria	Acidobacteria-6	iii1-15	Unknown	Unknown	Unknown
Seq1021	Bacteria	Chloroflexi	Anaerolineae	Caldilineales	Caldilineaceae	Unknown	Unknown
Seq1022	Bacteria	Chloroflexi	Ellin6529	Unknown	Unknown	Unknown	Unknown
Seq1023	Bacteria	Proteobacteria	Betaproteobacteria	Unknown	Unknown	Unknown	Unknown
Seq1024	Bacteria	Gemmatimonadetes	Gemm-5	Unknown	Unknown	Unknown	Unknown
Seq1025	Bacteria	Chloroflexi	Ktedonobacteria	Ktedonobacterales	Ktedonobacteraceae	Unknown	Unknown
Seq1026	Bacteria	Chloroflexi	Ktedonobacteria	JG30-KF-AS9	Unknown	Unknown	Unknown
Seq1027	Bacteria	Acidobacteria	Acidobacteria-6	iii1-15	Unknown	Unknown	Unknown
Seq1028	Bacteria	Chloroflexi	TK10	Unknown	Unknown	Unknown	Unknown
Seq1029	Bacteria	Acidobacteria	[Chloracidobacteria]	DS-100	Unknown	Unknown	Unknown
Seq1030	Bacteria	Proteobacteria	Deltaproteobacteria	Myxococcales	Unknown	Unknown	Unknown
Seq1031	Bacteria	Chloroflexi	Ktedonobacteria	Ktedonobacterales	Ktedonobacteraceae	Unknown	Unknown
Seq1032	Bacteria	Armatimonadetes	Chthonomonadetes	SJA-22	Unknown	Unknown	Unknown
Seq1033	Bacteria	Actinobacteria	Acidimicrobiia	Acidimicrobiales	AKIW874	Unknown	Unknown
Seq1034	Bacteria	Proteobacteria	Deltaproteobacteria	Myxococcales	Polyangiaceae	Phaselicystis	flava
Seq1035	Bacteria	Chloroflexi	Anaerolineae	Unknown	Unknown	Unknown	Unknown
Seq1036	Bacteria	Chloroflexi	TK10	Unknown	Unknown	Unknown	Unknown
Seq1037	Bacteria	Actinobacteria	Actinobacteria	Actinomycetales	Nocardioidaceae	Nocardioides	aestuarii
Seq1038	Bacteria	Actinobacteria	Thermoleophilia	Solirubrobacterales	Unknown	Unknown	Unknown
Seq1039	Bacteria	Actinobacteria	Actinobacteria	Actinomycetales	Unknown	Unknown	Unknown
Seq1040	Bacteria	Acidobacteria	Solibacteres	Solibacterales	Unknown	Unknown	Unknown
Seq1041	Bacteria	Proteobacteria	Deltaproteobacteria	Myxococcales	Myxococcaceae	Unknown	Unknown
Seq1042	Bacteria	Acidobacteria	Acidobacteria-6	iii1-15	Unknown	Unknown	Unknown
Seq1043	Bacteria	Proteobacteria	Betaproteobacteria	Ellin6067	Unknown	Unknown	Unknown
Seq1044	Bacteria	Proteobacteria	Betaproteobacteria	SC-I-84	Unknown	Unknown	Unknown
Seq1045	Bacteria	Acidobacteria	Acidobacteriia	Acidobacteriales	Koribacteraceae	Candidatus Koribacter	Unknown
Seq1046	Bacteria	Proteobacteria	Alphaproteobacteria	Rhodospirillales	Rhodospirillaceae	Unknown	Unknown
Seq1047	Bacteria	Chloroflexi	Anaerolineae	SBR1031	oc28	Unknown	Unknown
Seq1048	Bacteria	Actinobacteria	Acidimicrobiia	Acidimicrobiales	Unknown	Unknown	Unknown
Seq1049	Bacteria	Chloroflexi	Ktedonobacteria	Ktedonobacterales	Ktedonobacteraceae	Unknown	Unknown
Seq1050	Bacteria	Acidobacteria	Acidobacteria-6	iii1-15	Unknown	Unknown	Unknown
Seq1051	Bacteria	Unknown	Unknown	Unknown	Unknown	Unknown	Unknown
Seq1052	Bacteria	Proteobacteria	Gammaproteobacteria	Xanthomonadales	Xanthomonadaceae	Unknown	Unknown
Seq1053	Bacteria	Proteobacteria	Betaproteobacteria	SC-I-84	Unknown	Unknown	Unknown
Seq1054	Bacteria	Chloroflexi	C0119	Unknown	Unknown	Unknown	Unknown
Seq1055	Bacteria	Verrucomicrobia	[Spartobacteria]	[Chthoniobacterales]	[Chthoniobacteraceae]	DA101	Unknown
Seq1056	Bacteria	Proteobacteria	Alphaproteobacteria	Rhodospirillales	Rhodospirillaceae	Unknown	Unknown
Seq1057	Bacteria	Proteobacteria	Betaproteobacteria	SC-I-84	Unknown	Unknown	Unknown
Seq1058	Bacteria	Unknown	Unknown	Unknown	Unknown	Unknown	Unknown
Seq1059	Bacteria	Actinobacteria	Thermoleophilia	Solirubrobacterales	Conexibacteraceae	Unknown	Unknown
Seq1060	Bacteria	Proteobacteria	Betaproteobacteria	Ellin6067	Unknown	Unknown	Unknown
Seq1061	Bacteria	Chloroflexi	Anaerolineae	SBR1031	A4b	Unknown	Unknown
Seq1062	Bacteria	Actinobacteria	Acidimicrobiia	Acidimicrobiales	C111	Unknown	Unknown
Seq1063	Bacteria	Acidobacteria	Acidobacteria-6	CCU21	Unknown	Unknown	Unknown
Seq1064	Bacteria	Proteobacteria	Deltaproteobacteria	Myxococcales	Cystobacteraceae	Cystobacter	Unknown
Seq1065	Bacteria	TM7	TM7-1	Unknown	Unknown	Unknown	Unknown
Seq1066	Bacteria	Firmicutes	Bacilli	Bacillales	Alicyclobacillaceae	Alicyclobacillus	Unknown
Seq1067	Bacteria	Proteobacteria	Alphaproteobacteria	Rhizobiales	Hyphomicrobiaceae	Rhodoplanes	Unknown
Seq1068	Bacteria	Firmicutes	Bacilli	Bacillales	Bacillaceae	Unknown	Unknown
Seq1069	Bacteria	Gemmatimonadetes	Gemmatimonadetes	Unknown	Unknown	Unknown	Unknown
Seq1070	Bacteria	Actinobacteria	Actinobacteria	Actinomycetales	Nocardioidaceae	Nocardioides	marinisabuli
Seq1071	Bacteria	Acidobacteria	Acidobacteria-6	CCU21	Unknown	Unknown	Unknown
Seq1072	Bacteria	Acidobacteria	Acidobacteria-5	Unknown	Unknown	Unknown	Unknown
Seq1073	Bacteria	Acidobacteria	S035	Unknown	Unknown	Unknown	Unknown
Seq1074	Bacteria	Proteobacteria	Alphaproteobacteria	Rhizobiales	Hyphomicrobiaceae	Unknown	Unknown
Seq1075	Bacteria	Actinobacteria	Thermoleophilia	Solirubrobacterales	Unknown	Unknown	Unknown
Seq1076	Bacteria	Unknown	Unknown	Unknown	Unknown	Unknown	Unknown
Seq1077	Bacteria	Firmicutes	Bacilli	Bacillales	Bacillaceae	Unknown	Unknown
Seq1078	Bacteria	Unknown	Unknown	Unknown	Unknown	Unknown	Unknown
Seq1079	Bacteria	Actinobacteria	Acidimicrobiia	Acidimicrobiales	EB1017	Unknown	Unknown
Seq1080	Bacteria	Cyanobacteria	Chloroplast	Chlorophyta	Unknown	Unknown	Unknown
Seq1081	Bacteria	Actinobacteria	Actinobacteria	Actinomycetales	Unknown	Unknown	Unknown
Seq1082	Bacteria	Firmicutes	Bacilli	Bacillales	Bacillaceae	Lentibacillus	Unknown
Seq1083	Bacteria	Chloroflexi	TK10	B07_WMSP1	Unknown	Unknown	Unknown
Seq1084	Bacteria	Acidobacteria	Acidobacteriia	Acidobacteriales	Koribacteraceae	Unknown	Unknown
Seq1085	Bacteria	Chloroflexi	S085	Unknown	Unknown	Unknown	Unknown
Seq1086	Bacteria	Chloroflexi	Chloroflexi	[Roseiflexales]	Unknown	Unknown	Unknown
Seq1087	Bacteria	Acidobacteria	DA052	Ellin6513	Unknown	Unknown	Unknown
Seq1088	Bacteria	Proteobacteria	Gammaproteobacteria	Xanthomonadales	Xanthomonadaceae	Unknown	Unknown
Seq1089	Bacteria	Armatimonadetes	Chthonomonadetes	SJA-22	Unknown	Unknown	Unknown
Seq1090	Bacteria	Actinobacteria	Thermoleophilia	Gaiellales	Gaiellaceae	Unknown	Unknown
Seq1091	Bacteria	Chloroflexi	Anaerolineae	WCHB1-50	Unknown	Unknown	Unknown
Seq1092	Bacteria	Actinobacteria	Acidimicrobiia	Acidimicrobiales	Unknown	Unknown	Unknown
Seq1093	Bacteria	Bacteroidetes	Flavobacteriia	Flavobacteriales	Flavobacteriaceae	Flavobacterium	Unknown
Seq1094	Bacteria	Firmicutes	Bacilli	Bacillales	Bacillaceae	Bacillus	asahii
Seq1095	Bacteria	Acidobacteria	Acidobacteria-6	iii1-15	Unknown	Unknown	Unknown
Seq1096	Bacteria	Acidobacteria	S035	Unknown	Unknown	Unknown	Unknown
Seq1097	Bacteria	Chloroflexi	Anaerolineae	A31	Unknown	Unknown	Unknown
Seq1098	Bacteria	Gemmatimonadetes	Gemm-3	Unknown	Unknown	Unknown	Unknown
Seq1099	Bacteria	Acidobacteria	[Chloracidobacteria]	11-24	Unknown	Unknown	Unknown
Seq1100	Bacteria	Gemmatimonadetes	Gemm-1	Unknown	Unknown	Unknown	Unknown
Seq1101	Bacteria	Proteobacteria	Betaproteobacteria	SC-I-84	Unknown	Unknown	Unknown
Seq1102	Bacteria	Actinobacteria	MB-A2-108	Unknown	Unknown	Unknown	Unknown
Seq1103	Bacteria	Proteobacteria	Alphaproteobacteria	Rhizobiales	Unknown	Unknown	Unknown
Seq1104	Bacteria	Verrucomicrobia	[Spartobacteria]	[Chthoniobacterales]	[Chthoniobacteraceae]	DA101	Unknown
Seq1105	Bacteria	Proteobacteria	Deltaproteobacteria	Myxococcales	Myxococcaceae	Unknown	Unknown
Seq1106	Bacteria	Proteobacteria	Betaproteobacteria	SC-I-84	Unknown	Unknown	Unknown
Seq1107	Bacteria	Actinobacteria	Actinobacteria	Actinomycetales	Unknown	Unknown	Unknown
Seq1108	Bacteria	Verrucomicrobia	[Pedosphaerae]	[Pedosphaerales]	Unknown	Unknown	Unknown
Seq1109	Bacteria	Acidobacteria	[Chloracidobacteria]	RB41	Unknown	Unknown	Unknown
Seq1110	Bacteria	Chloroflexi	Anaerolineae	A31	S47	Unknown	Unknown
Seq1111	Bacteria	Planctomycetes	Planctomycetia	Pirellulales	Pirellulaceae	A17	Unknown
Seq1112	Bacteria	Actinobacteria	Thermoleophilia	Gaiellales	Gaiellaceae	Unknown	Unknown
Seq1113	Bacteria	Cyanobacteria	Nostocophycideae	Nostocales	Nostocaceae	Unknown	Unknown
Seq1114	Bacteria	Chloroflexi	C0119	Unknown	Unknown	Unknown	Unknown
Seq1115	Bacteria	Actinobacteria	Thermoleophilia	Gaiellales	Gaiellaceae	Unknown	Unknown
Seq1116	Bacteria	Proteobacteria	Betaproteobacteria	Burkholderiales	Comamonadaceae	Leptothrix	Unknown
Seq1117	Bacteria	Chloroflexi	Chloroflexi	[Roseiflexales]	[Roseiflexaceae]	Roseiflexus	Unknown
Seq1118	Bacteria	Actinobacteria	MB-A2-108	0319-7L14	Unknown	Unknown	Unknown
Seq1119	Bacteria	Actinobacteria	Actinobacteria	Actinomycetales	Intrasporangiaceae	Unknown	Unknown
Seq1120	Bacteria	Proteobacteria	Deltaproteobacteria	Unknown	Unknown	Unknown	Unknown
Seq1121	Bacteria	Chloroflexi	TK10	B07_WMSP1	Unknown	Unknown	Unknown
Seq1122	Bacteria	Planctomycetes	Phycisphaerae	WD2101	Unknown	Unknown	Unknown
Seq1123	Bacteria	Actinobacteria	Thermoleophilia	Gaiellales	Unknown	Unknown	Unknown
Seq1124	Bacteria	Firmicutes	Bacilli	Bacillales	Alicyclobacillaceae	Alicyclobacillus	Unknown
Seq1125	Bacteria	Cyanobacteria	Chloroplast	Chlorophyta	Chlamydomonadaceae	Unknown	Unknown
Seq1126	Bacteria	Chloroflexi	TK10	B07_WMSP1	Unknown	Unknown	Unknown
Seq1127	Bacteria	Acidobacteria	Acidobacteria-6	iii1-15	Unknown	Unknown	Unknown
Seq1128	Bacteria	Acidobacteria	Acidobacteria-6	CCU21	Unknown	Unknown	Unknown
Seq1129	Bacteria	TM7	TM7-1	Unknown	Unknown	Unknown	Unknown
Seq1130	Bacteria	Actinobacteria	Actinobacteria	Actinomycetales	Unknown	Unknown	Unknown
Seq1131	Bacteria	Proteobacteria	Deltaproteobacteria	Myxococcales	Cystobacteraceae	Unknown	Unknown
Seq1132	Bacteria	Acidobacteria	[Chloracidobacteria]	11-24	Unknown	Unknown	Unknown
Seq1133	Bacteria	Proteobacteria	Alphaproteobacteria	Rhizobiales	Hyphomicrobiaceae	Unknown	Unknown
Seq1134	Bacteria	Unknown	Unknown	Unknown	Unknown	Unknown	Unknown
Seq1135	Bacteria	Gemmatimonadetes	Gemm-1	Unknown	Unknown	Unknown	Unknown
Seq1136	Bacteria	Verrucomicrobia	[Spartobacteria]	[Chthoniobacterales]	[Chthoniobacteraceae]	DA101	Unknown
Seq1137	Bacteria	Acidobacteria	[Chloracidobacteria]	DS-100	Unknown	Unknown	Unknown
Seq1138	Bacteria	Actinobacteria	Thermoleophilia	Gaiellales	Gaiellaceae	Unknown	Unknown
Seq1139	Bacteria	Cyanobacteria	Chloroplast	Streptophyta	Unknown	Unknown	Unknown
Seq1140	Bacteria	Actinobacteria	Thermoleophilia	Solirubrobacterales	Unknown	Unknown	Unknown
Seq1141	Bacteria	Proteobacteria	Deltaproteobacteria	NB1-j	Unknown	Unknown	Unknown
Seq1142	Bacteria	Actinobacteria	Actinobacteria	Actinomycetales	Nocardioidaceae	Nocardioides	Unknown
Seq1143	Bacteria	Chloroflexi	Thermomicrobia	AKYG1722	Unknown	Unknown	Unknown
Seq1144	Bacteria	Proteobacteria	Gammaproteobacteria	Xanthomonadales	Sinobacteraceae	Unknown	Unknown
Seq1145	Bacteria	Proteobacteria	Deltaproteobacteria	Myxococcales	Polyangiaceae	Unknown	Unknown
Seq1146	Bacteria	Proteobacteria	Betaproteobacteria	MND1	Unknown	Unknown	Unknown
Seq1147	Bacteria	Proteobacteria	Deltaproteobacteria	NB1-j	Unknown	Unknown	Unknown
Seq1148	Bacteria	WS3	PRR-12	Sediment-1	Unknown	Unknown	Unknown
Seq1149	Bacteria	Chloroflexi	Anaerolineae	SBR1031	oc28	Unknown	Unknown
Seq1150	Bacteria	Chloroflexi	C0119	Unknown	Unknown	Unknown	Unknown
Seq1151	Bacteria	Planctomycetes	Planctomycetia	Gemmatales	Gemmataceae	Unknown	Unknown
Seq1152	Bacteria	Acidobacteria	Acidobacteria-5	Unknown	Unknown	Unknown	Unknown
Seq1153	Bacteria	Actinobacteria	Acidimicrobiia	Acidimicrobiales	AKIW874	Unknown	Unknown
Seq1154	Bacteria	Actinobacteria	MB-A2-108	0319-7L14	Unknown	Unknown	Unknown
Seq1155	Bacteria	Proteobacteria	Betaproteobacteria	Burkholderiales	Oxalobacteraceae	Cupriavidus	Unknown
Seq1156	Bacteria	Planctomycetes	Planctomycetia	Gemmatales	Gemmataceae	Unknown	Unknown
Seq1157	Bacteria	Proteobacteria	Betaproteobacteria	Burkholderiales	Burkholderiaceae	Burkholderia	Unknown
Seq1158	Bacteria	Chloroflexi	Thermomicrobia	JG30-KF-CM45	Unknown	Unknown	Unknown
Seq1159	Bacteria	Proteobacteria	Deltaproteobacteria	Syntrophobacterales	Syntrophobacteraceae	Unknown	Unknown
Seq1160	Bacteria	Bacteroidetes	[Saprospirae]	[Saprospirales]	Chitinophagaceae	Unknown	Unknown
Seq1161	Bacteria	Proteobacteria	Betaproteobacteria	SC-I-84	Unknown	Unknown	Unknown
Seq1162	Bacteria	Chloroflexi	Ktedonobacteria	JG30-KF-AS9	Unknown	Unknown	Unknown
Seq1163	Bacteria	TM7	TM7-1	Unknown	Unknown	Unknown	Unknown
Seq1164	Bacteria	Armatimonadetes	0319-6E2	Unknown	Unknown	Unknown	Unknown
Seq1165	Bacteria	Firmicutes	Bacilli	Bacillales	Sporolactobacillaceae	Unknown	Unknown
Seq1166	Bacteria	Chloroflexi	TK17	Unknown	Unknown	Unknown	Unknown
Seq1167	Bacteria	Acidobacteria	iii1-8	DS-18	Unknown	Unknown	Unknown
Seq1168	Bacteria	Actinobacteria	Actinobacteria	Actinomycetales	Intrasporangiaceae	Unknown	Unknown
Seq1169	Bacteria	Gemmatimonadetes	Gemmatimonadetes	Unknown	Unknown	Unknown	Unknown
Seq1170	Bacteria	Acidobacteria	Acidobacteriia	Acidobacteriales	Koribacteraceae	Candidatus Koribacter	Unknown
Seq1171	Bacteria	Firmicutes	Bacilli	Bacillales	Bacillaceae	Unknown	Unknown
Seq1172	Bacteria	Proteobacteria	Deltaproteobacteria	Syntrophobacterales	Syntrophobacteraceae	Unknown	Unknown
Seq1173	Bacteria	Proteobacteria	Deltaproteobacteria	Desulfuromonadales	Geobacteraceae	Geobacter	Unknown
Seq1174	Bacteria	Chloroflexi	Ktedonobacteria	Thermogemmatisporales	Thermogemmatisporaceae	Unknown	Unknown
Seq1175	Bacteria	Acidobacteria	iii1-8	32-20	Unknown	Unknown	Unknown
Seq1176	Bacteria	Acidobacteria	Acidobacteria-6	Unknown	Unknown	Unknown	Unknown
Seq1177	Bacteria	WS3	PRR-12	Sediment-1	Unknown	Unknown	Unknown
Seq1178	Bacteria	Verrucomicrobia	[Spartobacteria]	[Chthoniobacterales]	[Chthoniobacteraceae]	DA101	Unknown
Seq1179	Bacteria	Acidobacteria	[Chloracidobacteria]	RB41	Unknown	Unknown	Unknown
Seq1180	Bacteria	Acidobacteria	Acidobacteria-6	CCU21	Unknown	Unknown	Unknown
Seq1181	Bacteria	Proteobacteria	Alphaproteobacteria	Rhodobacterales	Hyphomonadaceae	Unknown	Unknown
Seq1182	Bacteria	Proteobacteria	Betaproteobacteria	Burkholderiales	Comamonadaceae	Ramlibacter	Unknown
Seq1183	Bacteria	Acidobacteria	Acidobacteria-6	iii1-15	Unknown	Unknown	Unknown
Seq1184	Bacteria	Actinobacteria	Thermoleophilia	Solirubrobacterales	Solirubrobacteraceae	Solirubrobacter	Unknown
Seq1185	Bacteria	Proteobacteria	Deltaproteobacteria	Unknown	Unknown	Unknown	Unknown
Seq1186	Bacteria	Proteobacteria	Deltaproteobacteria	Myxococcales	Unknown	Unknown	Unknown
Seq1187	Bacteria	Acidobacteria	Acidobacteria-6	iii1-15	Unknown	Unknown	Unknown
Seq1188	Bacteria	Acidobacteria	Acidobacteria-6	iii1-15	RB40	Unknown	Unknown
Seq1189	Bacteria	TM7	TM7-1	Unknown	Unknown	Unknown	Unknown
Seq1190	Bacteria	Actinobacteria	Actinobacteria	Actinomycetales	Nocardioidaceae	Nocardioides	halotolerans
Seq1191	Bacteria	Proteobacteria	Gammaproteobacteria	Thiotrichales	Piscirickettsiaceae	Unknown	Unknown
Seq1192	Bacteria	Acidobacteria	Solibacteres	Solibacterales	Solibacteraceae	Candidatus Solibacter	Unknown
Seq1193	Bacteria	Acidobacteria	[Chloracidobacteria]	RB41	Unknown	Unknown	Unknown
Seq1194	Bacteria	Chloroflexi	S085	Unknown	Unknown	Unknown	Unknown
Seq1195	Bacteria	Proteobacteria	Deltaproteobacteria	Myxococcales	Polyangiaceae	Sorangium	Unknown
Seq1196	Bacteria	Acidobacteria	[Chloracidobacteria]	11-24	Unknown	Unknown	Unknown
Seq1197	Bacteria	Proteobacteria	Betaproteobacteria	Burkholderiales	Comamonadaceae	Ramlibacter	Unknown
Seq1198	Bacteria	Proteobacteria	Deltaproteobacteria	Myxococcales	Unknown	Unknown	Unknown
Seq1199	Bacteria	TM7	TM7-1	Unknown	Unknown	Unknown	Unknown
Seq1200	Bacteria	Armatimonadetes	Armatimonadia	Armatimonadales	Armatimonadaceae	Unknown	Unknown
Seq1201	Bacteria	Armatimonadetes	Armatimonadia	Armatimonadales	Armatimonadaceae	Unknown	Unknown
Seq1202	Bacteria	Cyanobacteria	Synechococcophycideae	Pseudanabaenales	Pseudanabaenaceae	Leptolyngbya	Unknown
Seq1203	Bacteria	Proteobacteria	Deltaproteobacteria	Desulfuromonadales	Geobacteraceae	Geobacter	Unknown
Seq1204	Bacteria	Proteobacteria	Betaproteobacteria	SC-I-84	Unknown	Unknown	Unknown
Seq1205	Bacteria	Proteobacteria	Gammaproteobacteria	Xanthomonadales	Sinobacteraceae	Unknown	Unknown
Seq1206	Bacteria	Proteobacteria	Deltaproteobacteria	Unknown	Unknown	Unknown	Unknown
Seq1207	Bacteria	Proteobacteria	Deltaproteobacteria	Desulfuromonadales	Geobacteraceae	Geobacter	Unknown
Seq1208	Bacteria	Acidobacteria	[Chloracidobacteria]	11-24	Unknown	Unknown	Unknown
Seq1209	Bacteria	Acidobacteria	Acidobacteria-5	Unknown	Unknown	Unknown	Unknown
Seq1210	Bacteria	Gemmatimonadetes	Gemmatimonadetes	Unknown	Unknown	Unknown	Unknown
Seq1211	Bacteria	Actinobacteria	Acidimicrobiia	Acidimicrobiales	Unknown	Unknown	Unknown
Seq1212	Bacteria	Acidobacteria	DA052	Ellin6513	Unknown	Unknown	Unknown
Seq1213	Bacteria	Unknown	Unknown	Unknown	Unknown	Unknown	Unknown
Seq1214	Bacteria	Unknown	Unknown	Unknown	Unknown	Unknown	Unknown
Seq1215	Bacteria	Proteobacteria	Alphaproteobacteria	Rhodospirillales	Rhodospirillaceae	Unknown	Unknown
Seq1216	Bacteria	Chloroflexi	Thermomicrobia	JG30-KF-CM45	Unknown	Unknown	Unknown
Seq1217	Bacteria	Firmicutes	Clostridia	Clostridiales	Lachnospiraceae	Unknown	Unknown
Seq1218	Bacteria	Actinobacteria	Acidimicrobiia	Acidimicrobiales	EB1017	Unknown	Unknown
Seq1219	Bacteria	Acidobacteria	[Chloracidobacteria]	RB41	Unknown	Unknown	Unknown
Seq1220	Bacteria	Proteobacteria	Alphaproteobacteria	Rhodospirillales	Rhodospirillaceae	Unknown	Unknown
Seq1221	Bacteria	Actinobacteria	Acidimicrobiia	Acidimicrobiales	Unknown	Unknown	Unknown
Seq1222	Bacteria	Firmicutes	Bacilli	Bacillales	Bacillaceae	Bacillus	Unknown
Seq1223	Bacteria	Gemmatimonadetes	Gemmatimonadetes	Unknown	Unknown	Unknown	Unknown
Seq1224	Bacteria	Proteobacteria	Deltaproteobacteria	Myxococcales	Cystobacteraceae	Unknown	Unknown
Seq1225	Bacteria	Verrucomicrobia	[Spartobacteria]	[Chthoniobacterales]	[Chthoniobacteraceae]	DA101	Unknown
Seq1226	Bacteria	Chloroflexi	Thermomicrobia	JG30-KF-CM45	Unknown	Unknown	Unknown
Seq1227	Bacteria	Proteobacteria	Deltaproteobacteria	[Entotheonellales]	[Entotheonellaceae]	Unknown	Unknown
Seq1228	Bacteria	Firmicutes	Bacilli	Bacillales	Bacillaceae	Anoxybacillus	Unknown
Seq1229	Bacteria	Verrucomicrobia	[Spartobacteria]	[Chthoniobacterales]	[Chthoniobacteraceae]	OR-59	Unknown
Seq1230	Bacteria	Proteobacteria	Betaproteobacteria	SC-I-84	Unknown	Unknown	Unknown
Seq1231	Bacteria	Bacteroidetes	[Saprospirae]	[Saprospirales]	Chitinophagaceae	Flavisolibacter	Unknown
Seq1232	Bacteria	Proteobacteria	Gammaproteobacteria	Xanthomonadales	Sinobacteraceae	Unknown	Unknown
Seq1233	Bacteria	Chloroflexi	C0119	Unknown	Unknown	Unknown	Unknown
Seq1234	Bacteria	Planctomycetes	Planctomycetia	Gemmatales	Isosphaeraceae	Nostocoida	Unknown
Seq1235	Bacteria	Proteobacteria	Deltaproteobacteria	Unknown	Unknown	Unknown	Unknown
Seq1236	Bacteria	Actinobacteria	Actinobacteria	Actinomycetales	Nocardioidaceae	Nocardioides	Unknown
Seq1237	Bacteria	Actinobacteria	Thermoleophilia	Gaiellales	Unknown	Unknown	Unknown
Seq1238	Bacteria	Verrucomicrobia	[Pedosphaerae]	[Pedosphaerales]	Unknown	Unknown	Unknown
Seq1239	Bacteria	Actinobacteria	Thermoleophilia	Gaiellales	Gaiellaceae	Unknown	Unknown
Seq1240	Bacteria	Chloroflexi	P2-11E	Unknown	Unknown	Unknown	Unknown
Seq1241	Bacteria	Acidobacteria	Acidobacteria-6	iii1-15	Unknown	Unknown	Unknown
Seq1242	Bacteria	Proteobacteria	Deltaproteobacteria	[Entotheonellales]	[Entotheonellaceae]	Unknown	Unknown
Seq1243	Bacteria	Verrucomicrobia	[Pedosphaerae]	[Pedosphaerales]	Unknown	Unknown	Unknown
Seq1244	Bacteria	Acidobacteria	Solibacteres	Solibacterales	Unknown	Unknown	Unknown
Seq1245	Bacteria	Bacteroidetes	[Saprospirae]	[Saprospirales]	Chitinophagaceae	Unknown	Unknown
Seq1246	Bacteria	Gemmatimonadetes	Gemm-1	Unknown	Unknown	Unknown	Unknown
Seq1247	Bacteria	Chloroflexi	Anaerolineae	A31	S47	Unknown	Unknown
Seq1248	Bacteria	Proteobacteria	Deltaproteobacteria	Myxococcales	Unknown	Unknown	Unknown
Seq1249	Bacteria	Firmicutes	Bacilli	Bacillales	Bacillaceae	Bacillus	Unknown
Seq1250	Bacteria	Acidobacteria	Acidobacteria-6	CCU21	Unknown	Unknown	Unknown
Seq1251	Bacteria	Actinobacteria	Acidimicrobiia	Acidimicrobiales	C111	Unknown	Unknown
Seq1252	Bacteria	Acidobacteria	Acidobacteria-6	iii1-15	Unknown	Unknown	Unknown
Seq1253	Bacteria	Actinobacteria	Thermoleophilia	Gaiellales	Gaiellaceae	Unknown	Unknown
Seq1254	Bacteria	Planctomycetes	Phycisphaerae	WD2101	Unknown	Unknown	Unknown
Seq1255	Bacteria	Chloroflexi	Chloroflexi	[Roseiflexales]	Unknown	Unknown	Unknown
Seq1256	Bacteria	Proteobacteria	Alphaproteobacteria	Rhodospirillales	Rhodospirillaceae	Unknown	Unknown
Seq1257	Bacteria	Acidobacteria	Acidobacteria-6	iii1-15	Unknown	Unknown	Unknown
Seq1258	Bacteria	Planctomycetes	OM190	agg27	Unknown	Unknown	Unknown
Seq1259	Bacteria	Proteobacteria	Alphaproteobacteria	Sphingomonadales	Unknown	Unknown	Unknown
Seq1260	Bacteria	Bacteroidetes	[Saprospirae]	[Saprospirales]	Chitinophagaceae	Unknown	Unknown
Seq1261	Bacteria	Acidobacteria	Acidobacteria-6	Unknown	Unknown	Unknown	Unknown
Seq1262	Bacteria	Acidobacteria	Acidobacteria-6	iii1-15	Unknown	Unknown	Unknown
Seq1263	Bacteria	Proteobacteria	Deltaproteobacteria	Syntrophobacterales	Syntrophobacteraceae	Unknown	Unknown
Seq1264	Bacteria	Chloroflexi	SHA-26	Unknown	Unknown	Unknown	Unknown
Seq1265	Bacteria	Acidobacteria	[Chloracidobacteria]	RB41	Ellin6075	Unknown	Unknown
Seq1266	Bacteria	Proteobacteria	Deltaproteobacteria	Myxococcales	Polyangiaceae	Aetherobacter	fasciculatus
Seq1267	Bacteria	Actinobacteria	Actinobacteria	Actinomycetales	Intrasporangiaceae	Oryzihumus	leptocrescens
Seq1268	Bacteria	Proteobacteria	Deltaproteobacteria	NB1-j	NB1-i	Unknown	Unknown
Seq1269	Bacteria	Acidobacteria	PAUC37f	Unknown	Unknown	Unknown	Unknown
Seq1270	Bacteria	Chloroflexi	Ktedonobacteria	Unknown	Unknown	Unknown	Unknown
Seq1271	Bacteria	Proteobacteria	Betaproteobacteria	Unknown	Unknown	Unknown	Unknown
Seq1272	Bacteria	Chloroflexi	C0119	Unknown	Unknown	Unknown	Unknown
Seq1273	Bacteria	Chloroflexi	Anaerolineae	envOPS12	Unknown	Unknown	Unknown
Seq1274	Bacteria	TM7	TM7-1	Unknown	Unknown	Unknown	Unknown
Seq1275	Bacteria	Actinobacteria	MB-A2-108	Unknown	Unknown	Unknown	Unknown
Seq1276	Bacteria	Proteobacteria	Betaproteobacteria	SC-I-84	Unknown	Unknown	Unknown
Seq1277	Bacteria	Planctomycetes	Planctomycetia	Gemmatales	Isosphaeraceae	Unknown	Unknown
Seq1278	Bacteria	Actinobacteria	Thermoleophilia	Gaiellales	Unknown	Unknown	Unknown
Seq1279	Bacteria	Proteobacteria	Gammaproteobacteria	Xanthomonadales	Xanthomonadaceae	Dyella	Unknown
Seq1280	Bacteria	Gemmatimonadetes	Gemmatimonadetes	N1423WL	Unknown	Unknown	Unknown
Seq1281	Bacteria	Acidobacteria	Acidobacteria-6	CCU21	Unknown	Unknown	Unknown
Seq1282	Bacteria	Acidobacteria	Acidobacteria-6	iii1-15	Unknown	Unknown	Unknown
Seq1283	Bacteria	Chloroflexi	Ktedonobacteria	JG30-KF-AS9	Unknown	Unknown	Unknown
Seq1284	Bacteria	Acidobacteria	Acidobacteria-5	Unknown	Unknown	Unknown	Unknown
Seq1285	Bacteria	Proteobacteria	Betaproteobacteria	SC-I-84	Unknown	Unknown	Unknown
Seq1286	Bacteria	Nitrospirae	Nitrospira	Nitrospirales	Nitrospiraceae	Nitrospira	Unknown
Seq1287	Bacteria	Cyanobacteria	ML635J-21	Unknown	Unknown	Unknown	Unknown
Seq1288	Bacteria	TM7	TM7-1	Unknown	Unknown	Unknown	Unknown
Seq1289	Bacteria	Actinobacteria	Actinobacteria	Actinomycetales	Streptomycetaceae	Unknown	Unknown
Seq1290	Bacteria	Chloroflexi	Anaerolineae	SBR1031	A4b	Unknown	Unknown
Seq1291	Bacteria	TM7	SC3	Unknown	Unknown	Unknown	Unknown
Seq1292	Bacteria	Gemmatimonadetes	Gemmatimonadetes	Unknown	Unknown	Unknown	Unknown
Seq1293	Bacteria	Actinobacteria	Actinobacteria	Actinomycetales	Microbacteriaceae	Agromyces	Unknown
Seq1294	Bacteria	Actinobacteria	MB-A2-108	0319-7L14	Unknown	Unknown	Unknown
Seq1295	Bacteria	Proteobacteria	Deltaproteobacteria	Desulfuromonadales	Geobacteraceae	Geobacter	Unknown
Seq1296	Bacteria	Proteobacteria	Alphaproteobacteria	Rhizobiales	Hyphomicrobiaceae	Unknown	Unknown
Seq1297	Bacteria	Actinobacteria	Thermoleophilia	Solirubrobacterales	Unknown	Unknown	Unknown
Seq1298	Bacteria	Chloroflexi	Anaerolineae	A31	S47	Unknown	Unknown
Seq1299	Bacteria	Actinobacteria	Actinobacteria	Actinomycetales	Nocardioidaceae	Nocardioides	pyridinolyticus
Seq1300	Bacteria	Chloroflexi	TK10	B07_WMSP1	Unknown	Unknown	Unknown
Seq1301	Bacteria	Proteobacteria	Betaproteobacteria	Unknown	Unknown	Unknown	Unknown
Seq1302	Bacteria	Verrucomicrobia	[Spartobacteria]	[Chthoniobacterales]	[Chthoniobacteraceae]	DA101	Unknown
Seq1303	Bacteria	Nitrospirae	Nitrospira	Nitrospirales	[Leptospirillaceae]	Unknown	Unknown
Seq1304	Bacteria	Acidobacteria	Solibacteres	Solibacterales	Unknown	Unknown	Unknown
Seq1305	Bacteria	Acidobacteria	[Chloracidobacteria]	RB41	Unknown	Unknown	Unknown
Seq1306	Bacteria	Nitrospirae	Nitrospira	Nitrospirales	0319-6A21	Unknown	Unknown
Seq1307	Bacteria	WS3	PRR-12	Sediment-1	Unknown	Unknown	Unknown
Seq1308	Bacteria	Proteobacteria	Betaproteobacteria	SC-I-84	Unknown	Unknown	Unknown
Seq1309	Bacteria	Proteobacteria	Betaproteobacteria	Unknown	Unknown	Unknown	Unknown
Seq1310	Bacteria	Planctomycetes	BD7-11	Unknown	Unknown	Unknown	Unknown
Seq1311	Bacteria	Unknown	Unknown	Unknown	Unknown	Unknown	Unknown
Seq1312	Bacteria	Acidobacteria	Acidobacteria-6	iii1-15	Unknown	Unknown	Unknown
Seq1313	Bacteria	Unknown	Unknown	Unknown	Unknown	Unknown	Unknown
Seq1314	Bacteria	Actinobacteria	Unknown	Unknown	Unknown	Unknown	Unknown
Seq1315	Bacteria	WS3	PRR-12	Sediment-1	PRR-10	Unknown	Unknown
Seq1316	Bacteria	Proteobacteria	Deltaproteobacteria	Unknown	Unknown	Unknown	Unknown
Seq1317	Bacteria	Acidobacteria	S035	Unknown	Unknown	Unknown	Unknown
Seq1318	Bacteria	Actinobacteria	Actinobacteria	Actinomycetales	Nocardioidaceae	Nocardioides	Unknown
Seq1319	Bacteria	Proteobacteria	Alphaproteobacteria	Rhodospirillales	Acetobacteraceae	Unknown	Unknown
Seq1320	Bacteria	Acidobacteria	[Chloracidobacteria]	11-24	Unknown	Unknown	Unknown
Seq1321	Bacteria	Armatimonadetes	0319-6E2	Unknown	Unknown	Unknown	Unknown
Seq1322	Bacteria	Gemmatimonadetes	Gemmatimonadetes	N1423WL	Unknown	Unknown	Unknown
Seq1323	Bacteria	Chloroflexi	Thermomicrobia	JG30-KF-CM45	Unknown	Unknown	Unknown
Seq1324	Bacteria	Cyanobacteria	4C0d-2	SM1D11	Unknown	Unknown	Unknown
Seq1325	Bacteria	Acidobacteria	EC1113	Unknown	Unknown	Unknown	Unknown
Seq1326	Bacteria	Nitrospirae	Nitrospira	Nitrospirales	0319-6A21	Unknown	Unknown
Seq1327	Bacteria	Proteobacteria	Betaproteobacteria	SC-I-84	Unknown	Unknown	Unknown
Seq1328	Bacteria	Proteobacteria	Deltaproteobacteria	Myxococcales	Unknown	Unknown	Unknown
Seq1329	Bacteria	Chloroflexi	Chloroflexi	[Roseiflexales]	Unknown	Unknown	Unknown
Seq1330	Bacteria	Actinobacteria	Thermoleophilia	Solirubrobacterales	Unknown	Unknown	Unknown
Seq1331	Bacteria	Actinobacteria	Actinobacteria	Actinomycetales	Unknown	Unknown	Unknown
Seq1332	Bacteria	Proteobacteria	Alphaproteobacteria	Rhodospirillales	Rhodospirillaceae	Unknown	Unknown
Seq1333	Bacteria	Actinobacteria	Actinobacteria	Actinomycetales	Nocardioidaceae	Nocardioides	Unknown
Seq1334	Bacteria	Actinobacteria	Actinobacteria	Actinomycetales	Streptosporangiaceae	Unknown	Unknown
Seq1335	Bacteria	Verrucomicrobia	[Spartobacteria]	[Chthoniobacterales]	[Chthoniobacteraceae]	OR-59	Unknown
Seq1336	Bacteria	Actinobacteria	Unknown	Unknown	Unknown	Unknown	Unknown
Seq1337	Bacteria	Actinobacteria	Acidimicrobiia	Acidimicrobiales	Unknown	Unknown	Unknown
Seq1338	Bacteria	Acidobacteria	Acidobacteria-6	CCU21	Unknown	Unknown	Unknown
Seq1339	Bacteria	Chloroflexi	Ellin6529	Unknown	Unknown	Unknown	Unknown
Seq1340	Bacteria	Actinobacteria	Thermoleophilia	Solirubrobacterales	Unknown	Unknown	Unknown
Seq1341	Bacteria	Proteobacteria	Deltaproteobacteria	Myxococcales	Unknown	Unknown	Unknown
Seq1342	Bacteria	Proteobacteria	Betaproteobacteria	Burkholderiales	Oxalobacteraceae	Unknown	Unknown
Seq1343	Bacteria	Firmicutes	Bacilli	Bacillales	Bacillaceae	Bacillus	humi
Seq1344	Bacteria	Actinobacteria	Thermoleophilia	Gaiellales	Unknown	Unknown	Unknown
Seq1345	Bacteria	Proteobacteria	Betaproteobacteria	Unknown	Unknown	Unknown	Unknown
Seq1346	Bacteria	Verrucomicrobia	[Spartobacteria]	[Chthoniobacterales]	[Chthoniobacteraceae]	DA101	Unknown
Seq1347	Bacteria	Proteobacteria	Betaproteobacteria	Unknown	Unknown	Unknown	Unknown
Seq1348	Bacteria	Proteobacteria	Deltaproteobacteria	Myxococcales	Unknown	Unknown	Unknown
Seq1349	Bacteria	Planctomycetes	BD7-11	Unknown	Unknown	Unknown	Unknown
Seq1350	Bacteria	Gemmatimonadetes	Gemmatimonadetes	Unknown	Unknown	Unknown	Unknown
Seq1351	Bacteria	Chloroflexi	TK10	B07_WMSP1	FFCH4570	Unknown	Unknown
Seq1352	Bacteria	Acidobacteria	Acidobacteria-6	iii1-15	Unknown	Unknown	Unknown
Seq1353	Bacteria	Proteobacteria	Alphaproteobacteria	Rhodospirillales	Unknown	Unknown	Unknown
Seq1354	Bacteria	Actinobacteria	Thermoleophilia	Gaiellales	Gaiellaceae	Gaiella	occulta
Seq1355	Bacteria	TM7	TM7-1	Unknown	Unknown	Unknown	Unknown
Seq1356	Bacteria	Proteobacteria	Deltaproteobacteria	Syntrophobacterales	Syntrophobacteraceae	Unknown	Unknown
Seq1357	Bacteria	Actinobacteria	Unknown	Unknown	Unknown	Unknown	Unknown
Seq1358	Bacteria	Actinobacteria	Thermoleophilia	Solirubrobacterales	Unknown	Unknown	Unknown
Seq1359	Bacteria	Proteobacteria	Gammaproteobacteria	Legionellales	Coxiellaceae	Unknown	Unknown
Seq1360	Bacteria	Proteobacteria	Betaproteobacteria	MND1	Unknown	Unknown	Unknown
Seq1361	Bacteria	Actinobacteria	Thermoleophilia	Solirubrobacterales	Unknown	Unknown	Unknown
Seq1362	Bacteria	Acidobacteria	Acidobacteria-6	iii1-15	Unknown	Unknown	Unknown
Seq1363	Bacteria	Proteobacteria	Alphaproteobacteria	Unknown	Unknown	Unknown	Unknown
Seq1364	Bacteria	Actinobacteria	Thermoleophilia	Solirubrobacterales	Unknown	Unknown	Unknown
Seq1365	Bacteria	Actinobacteria	Acidimicrobiia	Acidimicrobiales	Unknown	Unknown	Unknown
Seq1366	Bacteria	Planctomycetes	Planctomycetia	Gemmatales	Gemmataceae	Unknown	Unknown
Seq1367	Bacteria	Chloroflexi	Thermomicrobia	AKYG1722	Unknown	Unknown	Unknown
Seq1368	Bacteria	Acidobacteria	[Chloracidobacteria]	11-24	Unknown	Unknown	Unknown
Seq1369	Bacteria	WPS-2	Unknown	Unknown	Unknown	Unknown	Unknown
Seq1370	Bacteria	Bacteroidetes	[Saprospirae]	[Saprospirales]	Chitinophagaceae	Unknown	Unknown
Seq1371	Bacteria	Gemmatimonadetes	Gemmatimonadetes	Unknown	Unknown	Unknown	Unknown
Seq1372	Bacteria	Unknown	Unknown	Unknown	Unknown	Unknown	Unknown
Seq1373	Bacteria	Actinobacteria	Acidimicrobiia	Acidimicrobiales	Unknown	Unknown	Unknown
Seq1374	Bacteria	Actinobacteria	MB-A2-108	0319-7L14	Unknown	Unknown	Unknown
Seq1375	Bacteria	Actinobacteria	Actinobacteria	Actinomycetales	Micromonosporaceae	Unknown	Unknown
Seq1376	Bacteria	Actinobacteria	Thermoleophilia	Solirubrobacterales	Unknown	Unknown	Unknown
Seq1377	Bacteria	Acidobacteria	Acidobacteria-6	iii1-15	Unknown	Unknown	Unknown
Seq1378	Bacteria	Actinobacteria	MB-A2-108	0319-7L14	Unknown	Unknown	Unknown
Seq1379	Bacteria	Planctomycetes	BD7-11	Unknown	Unknown	Unknown	Unknown
Seq1380	Bacteria	Proteobacteria	Alphaproteobacteria	Rhodospirillales	Rhodospirillaceae	Unknown	Unknown
Seq1381	Bacteria	Actinobacteria	MB-A2-108	Unknown	Unknown	Unknown	Unknown
Seq1382	Bacteria	Actinobacteria	Thermoleophilia	Gaiellales	Gaiellaceae	Unknown	Unknown
Seq1383	Bacteria	Planctomycetes	Planctomycetia	Gemmatales	Isosphaeraceae	Unknown	Unknown
Seq1384	Bacteria	Actinobacteria	Actinobacteria	Actinomycetales	Unknown	Unknown	Unknown
Seq1385	Bacteria	Acidobacteria	Acidobacteria-6	iii1-15	Unknown	Unknown	Unknown
Seq1386	Bacteria	Acidobacteria	Acidobacteria-6	iii1-15	Unknown	Unknown	Unknown
Seq1387	Bacteria	Actinobacteria	Acidimicrobiia	Acidimicrobiales	EB1017	Unknown	Unknown
Seq1388	Bacteria	Acidobacteria	Acidobacteria-6	iii1-15	Unknown	Unknown	Unknown
Seq1389	Bacteria	Chloroflexi	Thermomicrobia	JG30-KF-CM45	Unknown	Unknown	Unknown
Seq1390	Bacteria	Proteobacteria	Deltaproteobacteria	Unknown	Unknown	Unknown	Unknown
Seq1391	Bacteria	Proteobacteria	Deltaproteobacteria	Syntrophobacterales	Syntrophobacteraceae	Unknown	Unknown
Seq1392	Bacteria	Actinobacteria	Thermoleophilia	Solirubrobacterales	Patulibacteraceae	Unknown	Unknown
Seq1393	Bacteria	Chloroflexi	SAR202	Unknown	Unknown	Unknown	Unknown
Seq1394	Bacteria	Proteobacteria	Deltaproteobacteria	Unknown	Unknown	Unknown	Unknown
Seq1395	Bacteria	Proteobacteria	Betaproteobacteria	SC-I-84	Unknown	Unknown	Unknown
Seq1396	Bacteria	Actinobacteria	MB-A2-108	0319-7L14	Unknown	Unknown	Unknown
Seq1397	Bacteria	Acidobacteria	[Chloracidobacteria]	DS-100	Unknown	Unknown	Unknown
Seq1398	Bacteria	Actinobacteria	Actinobacteria	Actinomycetales	Micromonosporaceae	Unknown	Unknown
Seq1399	Bacteria	Actinobacteria	MB-A2-108	Unknown	Unknown	Unknown	Unknown
Seq1400	Bacteria	Firmicutes	Bacilli	Bacillales	Bacillaceae	Virgibacillus	Unknown
Seq1401	Bacteria	Proteobacteria	Deltaproteobacteria	Myxococcales	Cystobacteraceae	Unknown	Unknown
Seq1402	Bacteria	Proteobacteria	Alphaproteobacteria	Rhizobiales	Hyphomicrobiaceae	Rhodoplanes	Unknown
Seq1403	Bacteria	Chloroflexi	Chloroflexi	[Roseiflexales]	[Roseiflexaceae]	Unknown	Unknown
Seq1404	Bacteria	Proteobacteria	Alphaproteobacteria	Rhizobiales	Hyphomicrobiaceae	Unknown	Unknown
Seq1405	Bacteria	Acidobacteria	Acidobacteria-6	iii1-15	Unknown	Unknown	Unknown
Seq1406	Bacteria	Gemmatimonadetes	Gemm-1	Unknown	Unknown	Unknown	Unknown
Seq1407	Bacteria	Actinobacteria	MB-A2-108	0319-7L14	Unknown	Unknown	Unknown
Seq1408	Bacteria	Acidobacteria	Acidobacteria-6	iii1-15	Unknown	Unknown	Unknown
Seq1409	Bacteria	Acidobacteria	Acidobacteria-6	Unknown	Unknown	Unknown	Unknown
Seq1410	Bacteria	Acidobacteria	Acidobacteria-6	iii1-15	Unknown	Unknown	Unknown
Seq1411	Bacteria	Chloroflexi	Ellin6529	Unknown	Unknown	Unknown	Unknown
Seq1412	Bacteria	Chloroflexi	TK10	B07_WMSP1	Unknown	Unknown	Unknown
Seq1413	Bacteria	Chloroflexi	Anaerolineae	Caldilineales	Caldilineaceae	Unknown	Unknown
Seq1414	Bacteria	Proteobacteria	Deltaproteobacteria	Syntrophobacterales	Syntrophobacteraceae	Unknown	Unknown
Seq1415	Bacteria	Nitrospirae	Nitrospira	Nitrospirales	0319-6A21	Unknown	Unknown
Seq1416	Bacteria	Chloroflexi	TK10	Unknown	Unknown	Unknown	Unknown
Seq1417	Bacteria	Verrucomicrobia	[Spartobacteria]	[Chthoniobacterales]	[Chthoniobacteraceae]	DA101	Unknown
Seq1418	Bacteria	Elusimicrobia	Elusimicrobia	IIb	Unknown	Unknown	Unknown
Seq1419	Bacteria	Verrucomicrobia	[Spartobacteria]	[Chthoniobacterales]	[Chthoniobacteraceae]	DA101	Unknown
Seq1420	Bacteria	Actinobacteria	Actinobacteria	Actinomycetales	Unknown	Unknown	Unknown
Seq1421	Bacteria	Planctomycetes	Planctomycetia	Gemmatales	Isosphaeraceae	Unknown	Unknown
Seq1422	Bacteria	Acidobacteria	[Chloracidobacteria]	11-24	Unknown	Unknown	Unknown
Seq1423	Bacteria	Unknown	Unknown	Unknown	Unknown	Unknown	Unknown
Seq1424	Bacteria	Planctomycetes	BD7-11	Unknown	Unknown	Unknown	Unknown
Seq1425	Bacteria	Verrucomicrobia	[Spartobacteria]	[Chthoniobacterales]	[Chthoniobacteraceae]	Candidatus Xiphinematobacter	Unknown
Seq1426	Bacteria	Nitrospirae	Nitrospira	Nitrospirales	Nitrospiraceae	Nitrospira	Unknown
Seq1427	Bacteria	Acidobacteria	Acidobacteria-6	iii1-15	RB40	Unknown	Unknown
Seq1428	Bacteria	Firmicutes	Bacilli	Bacillales	Paenibacillaceae	Ammoniphilus	Unknown
Seq1429	Bacteria	Verrucomicrobia	[Spartobacteria]	[Chthoniobacterales]	[Chthoniobacteraceae]	DA101	Unknown
Seq1430	Bacteria	Proteobacteria	Deltaproteobacteria	Syntrophobacterales	Syntrophobacteraceae	Unknown	Unknown
Seq1431	Bacteria	Chloroflexi	C0119	Unknown	Unknown	Unknown	Unknown
Seq1432	Bacteria	TM7	TM7-1	Unknown	Unknown	Unknown	Unknown
Seq1433	Bacteria	Gemmatimonadetes	Gemmatimonadetes	Unknown	Unknown	Unknown	Unknown
Seq1434	Bacteria	Actinobacteria	Thermoleophilia	Solirubrobacterales	Unknown	Unknown	Unknown
Seq1435	Bacteria	OD1	SM2F11	Unknown	Unknown	Unknown	Unknown
Seq1436	Bacteria	Unknown	Unknown	Unknown	Unknown	Unknown	Unknown
Seq1437	Bacteria	Proteobacteria	Betaproteobacteria	Ellin6067	Unknown	Unknown	Unknown
Seq1438	Bacteria	Unknown	Unknown	Unknown	Unknown	Unknown	Unknown
Seq1439	Bacteria	Proteobacteria	Betaproteobacteria	MND1	Unknown	Unknown	Unknown
Seq1440	Bacteria	Actinobacteria	Actinobacteria	Actinomycetales	Streptomycetaceae	Unknown	Unknown
Seq1441	Bacteria	Actinobacteria	Thermoleophilia	Solirubrobacterales	Unknown	Unknown	Unknown
Seq1442	Bacteria	Unknown	Unknown	Unknown	Unknown	Unknown	Unknown
Seq1443	Bacteria	Acidobacteria	Acidobacteria-6	CCU21	Unknown	Unknown	Unknown
Seq1444	Bacteria	Chloroflexi	C0119	Unknown	Unknown	Unknown	Unknown
Seq1445	Bacteria	Chloroflexi	S085	Unknown	Unknown	Unknown	Unknown
Seq1446	Bacteria	Chloroflexi	Anaerolineae	S0208	Unknown	Unknown	Unknown
Seq1447	Bacteria	Chloroflexi	TK10	B07_WMSP1	Unknown	Unknown	Unknown
Seq1448	Bacteria	Verrucomicrobia	[Pedosphaerae]	[Pedosphaerales]	Unknown	Unknown	Unknown
Seq1449	Bacteria	Acidobacteria	[Chloracidobacteria]	11-24	Unknown	Unknown	Unknown
Seq1450	Bacteria	Proteobacteria	Betaproteobacteria	MND1	Unknown	Unknown	Unknown
Seq1451	Bacteria	Actinobacteria	Actinobacteria	Actinomycetales	Micromonosporaceae	Unknown	Unknown
Seq1452	Bacteria	Proteobacteria	Deltaproteobacteria	NB1-j	Unknown	Unknown	Unknown
Seq1453	Bacteria	Bacteroidetes	Flavobacteriia	Flavobacteriales	Flavobacteriaceae	Flavobacterium	Unknown
Seq1454	Bacteria	Bacteroidetes	At12OctB3	Unknown	Unknown	Unknown	Unknown
Seq1455	Bacteria	WS3	PRR-12	wb1_H11	Unknown	Unknown	Unknown
Seq1456	Bacteria	Proteobacteria	Gammaproteobacteria	HTCC2188	HTCC2089	Unknown	Unknown
Seq1457	Bacteria	Acidobacteria	Solibacteres	Solibacterales	Unknown	Unknown	Unknown
Seq1458	Bacteria	Chloroflexi	Ktedonobacteria	Unknown	Unknown	Unknown	Unknown
Seq1459	Bacteria	Proteobacteria	Deltaproteobacteria	NB1-j	MND4	Unknown	Unknown
Seq1460	Bacteria	Planctomycetes	Phycisphaerae	Phycisphaerales	Unknown	Unknown	Unknown
Seq1461	Bacteria	Planctomycetes	Planctomycetia	Gemmatales	Gemmataceae	Unknown	Unknown
Seq1462	Bacteria	Acidobacteria	Acidobacteria-6	iii1-15	Unknown	Unknown	Unknown
Seq1463	Bacteria	Chloroflexi	Anaerolineae	SBR1031	A4b	Unknown	Unknown
Seq1464	Bacteria	Acidobacteria	Sva0725	Sva0725	Unknown	Unknown	Unknown
Seq1465	Bacteria	Chloroflexi	Anaerolineae	GCA004	Unknown	Unknown	Unknown
Seq1466	Bacteria	AD3	ABS-6	Unknown	Unknown	Unknown	Unknown
Seq1467	Bacteria	Proteobacteria	Gammaproteobacteria	Xanthomonadales	Sinobacteraceae	Unknown	Unknown
Seq1468	Bacteria	Proteobacteria	Betaproteobacteria	Unknown	Unknown	Unknown	Unknown
Seq1469	Bacteria	Actinobacteria	Thermoleophilia	Solirubrobacterales	Unknown	Unknown	Unknown
Seq1470	Bacteria	Acidobacteria	Acidobacteria-6	iii1-15	Unknown	Unknown	Unknown
Seq1471	Bacteria	Acidobacteria	Acidobacteria-6	iii1-15	RB40	Unknown	Unknown
Seq1472	Bacteria	Chloroflexi	Anaerolineae	SBR1031	oc28	Unknown	Unknown
Seq1473	Bacteria	Actinobacteria	Acidimicrobiia	Acidimicrobiales	Unknown	Unknown	Unknown
Seq1474	Bacteria	Chloroflexi	Thermomicrobia	Sphaerobacterales	Unknown	Unknown	Unknown
Seq1475	Bacteria	Acidobacteria	Acidobacteria-6	iii1-15	Unknown	Unknown	Unknown
Seq1476	Bacteria	Gemmatimonadetes	Gemm-1	Unknown	Unknown	Unknown	Unknown
Seq1477	Bacteria	Chloroflexi	C0119	Unknown	Unknown	Unknown	Unknown
Seq1478	Bacteria	Nitrospirae	Nitrospira	Nitrospirales	Unknown	Unknown	Unknown
Seq1479	Bacteria	Chloroflexi	Chloroflexi	[Roseiflexales]	Unknown	Unknown	Unknown
Seq1480	Bacteria	Actinobacteria	Acidimicrobiia	Acidimicrobiales	Unknown	Unknown	Unknown
Seq1481	Bacteria	Proteobacteria	Betaproteobacteria	MND1	Unknown	Unknown	Unknown
Seq1482	Bacteria	Actinobacteria	Actinobacteria	Actinomycetales	Micromonosporaceae	Unknown	Unknown
Seq1483	Bacteria	Firmicutes	Clostridia	Clostridiales	Clostridiaceae	Clostridium	Unknown
Seq1484	Bacteria	Actinobacteria	Unknown	Unknown	Unknown	Unknown	Unknown
Seq1485	Bacteria	Chloroflexi	S085	Unknown	Unknown	Unknown	Unknown
Seq1486	Bacteria	Chloroflexi	TK10	Unknown	Unknown	Unknown	Unknown
Seq1487	Bacteria	Proteobacteria	Betaproteobacteria	Burkholderiales	Comamonadaceae	Ramlibacter	Unknown
Seq1488	Bacteria	Proteobacteria	Betaproteobacteria	Unknown	Unknown	Unknown	Unknown
Seq1489	Bacteria	Actinobacteria	Actinobacteria	Actinomycetales	Unknown	Unknown	Unknown
Seq1490	Bacteria	TM6	SBRH58	Unknown	Unknown	Unknown	Unknown
Seq1491	Bacteria	Cyanobacteria	Synechococcophycideae	Pseudanabaenales	Pseudanabaenaceae	Leptolyngbya	Unknown
Seq1492	Bacteria	Cyanobacteria	ML635J-21	Unknown	Unknown	Unknown	Unknown
Seq1493	Bacteria	Acidobacteria	Acidobacteria-6	iii1-15	Unknown	Unknown	Unknown
Seq1494	Bacteria	Chloroflexi	Ktedonobacteria	Unknown	Unknown	Unknown	Unknown
Seq1495	Bacteria	Proteobacteria	Alphaproteobacteria	Rhizobiales	Phyllobacteriaceae	Unknown	Unknown
Seq1496	Bacteria	TM7	TM7-1	Unknown	Unknown	Unknown	Unknown
Seq1497	Bacteria	Actinobacteria	Actinobacteria	Unknown	Unknown	Unknown	Unknown
Seq1498	Bacteria	TM7	SC3	Unknown	Unknown	Unknown	Unknown
Seq1499	Bacteria	Acidobacteria	[Chloracidobacteria]	RB41	Unknown	Unknown	Unknown
Seq1500	Bacteria	Gemmatimonadetes	Gemmatimonadetes	Ellin5290	Unknown	Unknown	Unknown
Seq1501	Bacteria	Acidobacteria	Acidobacteria-6	CCU21	Unknown	Unknown	Unknown
Seq1502	Bacteria	Nitrospirae	Nitrospira	Nitrospirales	Nitrospiraceae	Nitrospira	Unknown
Seq1503	Bacteria	Proteobacteria	Deltaproteobacteria	Syntrophobacterales	Syntrophobacteraceae	Unknown	Unknown
Seq1504	Bacteria	Actinobacteria	Actinobacteria	Actinomycetales	Cryptosporangiaceae	Cryptosporangium	Unknown
Seq1505	Bacteria	Actinobacteria	Acidimicrobiia	Acidimicrobiales	EB1017	Unknown	Unknown
Seq1506	Bacteria	Armatimonadetes	Chthonomonadetes	SJA-22	Unknown	Unknown	Unknown
Seq1507	Bacteria	Acidobacteria	Acidobacteria-6	iii1-15	RB40	Unknown	Unknown
Seq1508	Bacteria	Actinobacteria	Thermoleophilia	Solirubrobacterales	Solirubrobacteraceae	Unknown	Unknown
Seq1509	Bacteria	Chloroflexi	C0119	Unknown	Unknown	Unknown	Unknown
Seq1510	Bacteria	Proteobacteria	Alphaproteobacteria	Rhizobiales	Unknown	Unknown	Unknown
Seq1511	Bacteria	Bacteroidetes	[Rhodothermi]	[Rhodothermales]	Rhodothermaceae	Rubricoccus	Unknown
Seq1512	Bacteria	Armatimonadetes	Armatimonadia	Armatimonadales	Armatimonadaceae	Unknown	Unknown
Seq1513	Bacteria	Verrucomicrobia	[Pedosphaerae]	[Pedosphaerales]	Ellin515	Unknown	Unknown
Seq1514	Bacteria	Unknown	Unknown	Unknown	Unknown	Unknown	Unknown
Seq1515	Bacteria	Proteobacteria	Alphaproteobacteria	Rhizobiales	Hyphomicrobiaceae	Rhodoplanes	Unknown
Seq1516	Bacteria	Chloroflexi	Ktedonobacteria	Thermogemmatisporales	Thermogemmatisporaceae	Unknown	Unknown
Seq1517	Bacteria	Acidobacteria	[Chloracidobacteria]	RB41	Unknown	Unknown	Unknown
Seq1518	Bacteria	Proteobacteria	Betaproteobacteria	SC-I-84	Unknown	Unknown	Unknown
Seq1519	Bacteria	Acidobacteria	Acidobacteria-6	iii1-15	Unknown	Unknown	Unknown
Seq1520	Bacteria	Proteobacteria	Alphaproteobacteria	Rhodospirillales	Rhodospirillaceae	Unknown	Unknown
Seq1521	Bacteria	Verrucomicrobia	[Spartobacteria]	[Chthoniobacterales]	[Chthoniobacteraceae]	DA101	Unknown
Seq1522	Bacteria	Actinobacteria	Acidimicrobiia	Acidimicrobiales	Unknown	Unknown	Unknown
Seq1523	Bacteria	Acidobacteria	Acidobacteria-5	Unknown	Unknown	Unknown	Unknown
Seq1524	Bacteria	Proteobacteria	Betaproteobacteria	MND1	Unknown	Unknown	Unknown
Seq1525	Bacteria	Proteobacteria	Alphaproteobacteria	Rhodospirillales	Rhodospirillaceae	Unknown	Unknown
Seq1526	Bacteria	Firmicutes	Clostridia	Clostridiales	Clostridiaceae	Proteiniborus	ethanoligenes
Seq1527	Bacteria	Firmicutes	Bacilli	Bacillales	Alicyclobacillaceae	Alicyclobacillus	Unknown
Seq1528	Bacteria	Chloroflexi	S085	Unknown	Unknown	Unknown	Unknown
Seq1529	Bacteria	Actinobacteria	Actinobacteria	Actinomycetales	Nocardioidaceae	Unknown	Unknown
Seq1530	Bacteria	Firmicutes	Bacilli	Bacillales	Paenibacillaceae	Paenibacillus	chondroitinus
Seq1531	Bacteria	Actinobacteria	MB-A2-108	0319-7L14	Unknown	Unknown	Unknown
Seq1532	Bacteria	Actinobacteria	Acidimicrobiia	Acidimicrobiales	Unknown	Unknown	Unknown
Seq1533	Bacteria	Planctomycetes	Planctomycetia	Gemmatales	Gemmataceae	Unknown	Unknown
Seq1534	Bacteria	Chloroflexi	Thermomicrobia	AKYG1722	Unknown	Unknown	Unknown
Seq1535	Bacteria	Planctomycetes	Planctomycetia	Gemmatales	Gemmataceae	Unknown	Unknown
Seq1536	Bacteria	Proteobacteria	Gammaproteobacteria	Xanthomonadales	Sinobacteraceae	Unknown	Unknown
Seq1537	Bacteria	Proteobacteria	Betaproteobacteria	Unknown	Unknown	Unknown	Unknown
Seq1538	Bacteria	Proteobacteria	Deltaproteobacteria	Myxococcales	Nannocystaceae	Plesiocystis	Unknown
Seq1539	Bacteria	Proteobacteria	Betaproteobacteria	Ellin6067	Unknown	Unknown	Unknown
Seq1540	Bacteria	Proteobacteria	Alphaproteobacteria	Rhizobiales	Bradyrhizobiaceae	Balneimonas	Unknown
Seq1541	Bacteria	TM7	Unknown	Unknown	Unknown	Unknown	Unknown
Seq1542	Bacteria	Chloroflexi	SHA-26	Unknown	Unknown	Unknown	Unknown
Seq1543	Bacteria	Acidobacteria	DA052	Ellin6513	Unknown	Unknown	Unknown
Seq1544	Bacteria	Chloroflexi	Anaerolineae	H39	Unknown	Unknown	Unknown
Seq1545	Bacteria	Nitrospirae	Nitrospira	Nitrospirales	0319-6A21	Unknown	Unknown
Seq1546	Bacteria	Actinobacteria	Thermoleophilia	Solirubrobacterales	Unknown	Unknown	Unknown
Seq1547	Bacteria	Proteobacteria	Gammaproteobacteria	Xanthomonadales	Sinobacteraceae	Unknown	Unknown
Seq1548	Bacteria	Actinobacteria	Acidimicrobiia	Acidimicrobiales	Unknown	Unknown	Unknown
Seq1549	Bacteria	Proteobacteria	Deltaproteobacteria	Myxococcales	Unknown	Unknown	Unknown
Seq1550	Bacteria	Acidobacteria	[Chloracidobacteria]	RB41	Unknown	Unknown	Unknown
Seq1551	Bacteria	Chloroflexi	Anaerolineae	SBR1031	oc28	Unknown	Unknown
Seq1552	Bacteria	Proteobacteria	Alphaproteobacteria	Rhizobiales	Bradyrhizobiaceae	Unknown	Unknown
Seq1553	Bacteria	Actinobacteria	Thermoleophilia	Solirubrobacterales	Unknown	Unknown	Unknown
Seq1554	Bacteria	Chloroflexi	Ktedonobacteria	Unknown	Unknown	Unknown	Unknown
Seq1555	Bacteria	Verrucomicrobia	[Pedosphaerae]	[Pedosphaerales]	Unknown	Unknown	Unknown
Seq1556	Bacteria	Proteobacteria	Deltaproteobacteria	MIZ46	Unknown	Unknown	Unknown
Seq1557	Bacteria	Chloroflexi	Anaerolineae	A31	S47	Unknown	Unknown
Seq1558	Bacteria	Proteobacteria	Betaproteobacteria	Burkholderiales	Oxalobacteraceae	Massilia	timonae
Seq1559	Bacteria	Armatimonadetes	Chthonomonadetes	SJA-22	Unknown	Unknown	Unknown
Seq1560	Bacteria	Gemmatimonadetes	Gemmatimonadetes	Unknown	Unknown	Unknown	Unknown
Seq1561	Bacteria	Acidobacteria	Acidobacteria-6	iii1-15	Unknown	Unknown	Unknown
Seq1562	Bacteria	TM7	TM7-1	Unknown	Unknown	Unknown	Unknown
Seq1563	Bacteria	Chloroflexi	Thermomicrobia	JG30-KF-CM45	Unknown	Unknown	Unknown
Seq1564	Bacteria	Acidobacteria	Acidobacteria-6	iii1-15	Unknown	Unknown	Unknown
Seq1565	Bacteria	Chloroflexi	Anaerolineae	A31	S47	Unknown	Unknown
Seq1566	Bacteria	Acidobacteria	Acidobacteria-6	iii1-15	Unknown	Unknown	Unknown
Seq1567	Bacteria	Proteobacteria	Betaproteobacteria	MND1	Unknown	Unknown	Unknown
Seq1568	Bacteria	Acidobacteria	Acidobacteriia	Acidobacteriales	Koribacteraceae	Candidatus Koribacter	Unknown
Seq1569	Bacteria	Actinobacteria	Thermoleophilia	Solirubrobacterales	Unknown	Unknown	Unknown
Seq1570	Bacteria	TM7	TM7-1	Unknown	Unknown	Unknown	Unknown
Seq1571	Bacteria	Cyanobacteria	Chloroplast	Chlorophyta	Unknown	Unknown	Unknown
Seq1572	Bacteria	Actinobacteria	Acidimicrobiia	Acidimicrobiales	Unknown	Unknown	Unknown
Seq1573	Bacteria	Bacteroidetes	[Saprospirae]	[Saprospirales]	Chitinophagaceae	Unknown	Unknown
Seq1574	Bacteria	Proteobacteria	Betaproteobacteria	SC-I-84	Unknown	Unknown	Unknown
Seq1575	Bacteria	Planctomycetes	Planctomycetia	Gemmatales	Gemmataceae	Unknown	Unknown
Seq1576	Bacteria	TM7	TM7-1	Unknown	Unknown	Unknown	Unknown
Seq1577	Bacteria	Actinobacteria	Actinobacteria	Actinomycetales	Unknown	Unknown	Unknown
Seq1578	Bacteria	Proteobacteria	Deltaproteobacteria	Myxococcales	Myxococcaceae	Unknown	Unknown
Seq1579	Bacteria	Acidobacteria	[Chloracidobacteria]	11-24	Unknown	Unknown	Unknown
Seq1580	Bacteria	Actinobacteria	Actinobacteria	Actinomycetales	Micrococcaceae	Arthrobacter	Unknown
Seq1581	Bacteria	Chloroflexi	Thermomicrobia	AKYG1722	Unknown	Unknown	Unknown
Seq1582	Bacteria	Proteobacteria	Gammaproteobacteria	Xanthomonadales	Sinobacteraceae	Unknown	Unknown
Seq1583	Bacteria	Chloroflexi	Ellin6529	Unknown	Unknown	Unknown	Unknown
Seq1584	Bacteria	Chloroflexi	C0119	Unknown	Unknown	Unknown	Unknown
Seq1585	Bacteria	Chloroflexi	S085	Unknown	Unknown	Unknown	Unknown
Seq1586	Bacteria	Chloroflexi	Ktedonobacteria	Unknown	Unknown	Unknown	Unknown
Seq1587	Bacteria	Acidobacteria	Acidobacteriia	Acidobacteriales	Koribacteraceae	Candidatus Koribacter	Unknown
Seq1588	Bacteria	Acidobacteria	Acidobacteria-6	iii1-15	Unknown	Unknown	Unknown
Seq1589	Bacteria	Proteobacteria	Deltaproteobacteria	NB1-j	Unknown	Unknown	Unknown
Seq1590	Bacteria	AD3	ABS-6	Unknown	Unknown	Unknown	Unknown
Seq1591	Bacteria	Proteobacteria	Gammaproteobacteria	Xanthomonadales	Sinobacteraceae	Unknown	Unknown
Seq1592	Bacteria	Actinobacteria	Thermoleophilia	Solirubrobacterales	Unknown	Unknown	Unknown
Seq1593	Bacteria	Planctomycetes	Phycisphaerae	WD2101	Unknown	Unknown	Unknown
Seq1594	Bacteria	Acidobacteria	DA052	Ellin6513	Unknown	Unknown	Unknown
Seq1595	Bacteria	Chloroflexi	SHA-26	Unknown	Unknown	Unknown	Unknown
Seq1596	Bacteria	Chloroflexi	Ellin6529	Unknown	Unknown	Unknown	Unknown
Seq1597	Bacteria	Planctomycetes	Planctomycetia	Gemmatales	Gemmataceae	Unknown	Unknown
Seq1598	Bacteria	Actinobacteria	Actinobacteria	Actinomycetales	Unknown	Unknown	Unknown
Seq1599	Bacteria	Acidobacteria	Acidobacteria-6	Unknown	Unknown	Unknown	Unknown
Seq1600	Bacteria	Acidobacteria	Acidobacteria-6	iii1-15	Unknown	Unknown	Unknown
Seq1601	Bacteria	Planctomycetes	Planctomycetia	Gemmatales	Isosphaeraceae	Unknown	Unknown
Seq1602	Bacteria	Verrucomicrobia	[Spartobacteria]	[Chthoniobacterales]	[Chthoniobacteraceae]	DA101	Unknown
Seq1603	Bacteria	Firmicutes	Bacilli	Bacillales	Paenibacillaceae	Paenibacillus	chondroitinus
Seq1604	Bacteria	Chloroflexi	Ktedonobacteria	Unknown	Unknown	Unknown	Unknown
Seq1605	Bacteria	Firmicutes	Bacilli	Bacillales	Sporolactobacillaceae	Pullulanibacillus	Unknown
Seq1606	Bacteria	Acidobacteria	TM1	Unknown	Unknown	Unknown	Unknown
Seq1607	Bacteria	Planctomycetes	Phycisphaerae	WD2101	Unknown	Unknown	Unknown
Seq1608	Bacteria	Proteobacteria	Deltaproteobacteria	Myxococcales	Polyangiaceae	Unknown	Unknown
Seq1609	Bacteria	Chloroflexi	Ktedonobacteria	Unknown	Unknown	Unknown	Unknown
Seq1610	Bacteria	Actinobacteria	Thermoleophilia	Gaiellales	Gaiellaceae	Unknown	Unknown
Seq1611	Bacteria	Proteobacteria	Betaproteobacteria	SC-I-84	Unknown	Unknown	Unknown
Seq1612	Bacteria	Actinobacteria	Actinobacteria	Actinomycetales	Geodermatophilaceae	Unknown	Unknown
Seq1613	Bacteria	Proteobacteria	Gammaproteobacteria	Xanthomonadales	Xanthomonadaceae	Lysobacter	Unknown
Seq1614	Bacteria	Chloroflexi	Anaerolineae	Unknown	Unknown	Unknown	Unknown
Seq1615	Bacteria	Verrucomicrobia	[Pedosphaerae]	[Pedosphaerales]	Unknown	Unknown	Unknown
Seq1616	Bacteria	Chloroflexi	TK10	AKYG885	Unknown	Unknown	Unknown
Seq1617	Bacteria	Proteobacteria	Betaproteobacteria	Nitrosomonadales	Nitrosomonadaceae	Nitrosovibrio	Unknown
Seq1618	Bacteria	Firmicutes	Clostridia	Clostridiales	[Tissierellaceae]	Tepidimicrobium	Unknown
Seq1619	Bacteria	Proteobacteria	Betaproteobacteria	MND1	Unknown	Unknown	Unknown
Seq1620	Bacteria	Chloroflexi	C0119	Unknown	Unknown	Unknown	Unknown
Seq1621	Bacteria	Proteobacteria	Gammaproteobacteria	Xanthomonadales	Sinobacteraceae	Unknown	Unknown
Seq1622	Bacteria	Proteobacteria	Betaproteobacteria	Unknown	Unknown	Unknown	Unknown
Seq1623	Bacteria	Acidobacteria	Acidobacteria-6	iii1-15	Unknown	Unknown	Unknown
Seq1624	Bacteria	Acidobacteria	Acidobacteria-6	iii1-15	Unknown	Unknown	Unknown
Seq1625	Bacteria	Chloroflexi	Thermomicrobia	Unknown	Unknown	Unknown	Unknown
Seq1626	Bacteria	Proteobacteria	Betaproteobacteria	Burkholderiales	Unknown	Unknown	Unknown
Seq1627	Bacteria	Chloroflexi	Ktedonobacteria	JG30-KF-AS9	Unknown	Unknown	Unknown
Seq1628	Bacteria	Verrucomicrobia	[Spartobacteria]	[Chthoniobacterales]	[Chthoniobacteraceae]	DA101	Unknown
Seq1629	Bacteria	Actinobacteria	Thermoleophilia	Gaiellales	Gaiellaceae	Unknown	Unknown
Seq1630	Bacteria	Proteobacteria	Deltaproteobacteria	Myxococcales	Unknown	Unknown	Unknown
Seq1631	Bacteria	Acidobacteria	iii1-8	DS-18	Unknown	Unknown	Unknown
Seq1632	Bacteria	Acidobacteria	Acidobacteria-6	iii1-15	RB40	Unknown	Unknown
Seq1633	Bacteria	Nitrospirae	Nitrospira	Nitrospirales	0319-6A21	Unknown	Unknown
Seq1634	Bacteria	Gemmatimonadetes	Gemm-1	Unknown	Unknown	Unknown	Unknown
Seq1635	Bacteria	Proteobacteria	Deltaproteobacteria	Syntrophobacterales	Syntrophobacteraceae	Unknown	Unknown
Seq1636	Bacteria	Acidobacteria	Acidobacteria-6	iii1-15	Unknown	Unknown	Unknown
Seq1637	Bacteria	Proteobacteria	Deltaproteobacteria	Myxococcales	Polyangiaceae	Byssovorax	cruenta
Seq1638	Bacteria	Proteobacteria	Deltaproteobacteria	Syntrophobacterales	Syntrophobacteraceae	Unknown	Unknown
Seq1639	Bacteria	TM7	Unknown	Unknown	Unknown	Unknown	Unknown
Seq1640	Bacteria	Bacteroidetes	[Saprospirae]	[Saprospirales]	Chitinophagaceae	Unknown	Unknown
Seq1641	Bacteria	Gemmatimonadetes	Gemm-1	Unknown	Unknown	Unknown	Unknown
Seq1642	Bacteria	Nitrospirae	Nitrospira	Nitrospirales	Nitrospiraceae	Nitrospira	calida
Seq1643	Bacteria	Acidobacteria	Acidobacteria-6	iii1-15	RB40	Unknown	Unknown
Seq1644	Bacteria	Acidobacteria	Acidobacteria-6	CCU21	Unknown	Unknown	Unknown
Seq1645	Bacteria	Actinobacteria	Thermoleophilia	Solirubrobacterales	Unknown	Unknown	Unknown
Seq1646	Bacteria	Actinobacteria	Acidimicrobiia	Acidimicrobiales	Unknown	Unknown	Unknown
Seq1647	Bacteria	Chloroflexi	Ktedonobacteria	Unknown	Unknown	Unknown	Unknown
Seq1648	Bacteria	Nitrospirae	Nitrospira	Nitrospirales	0319-6A21	Unknown	Unknown
Seq1649	Bacteria	Acidobacteria	Acidobacteria-6	iii1-15	RB40	Unknown	Unknown
Seq1650	Bacteria	Proteobacteria	Unknown	Unknown	Unknown	Unknown	Unknown
Seq1651	Bacteria	Proteobacteria	Alphaproteobacteria	Rhodospirillales	Rhodospirillaceae	Unknown	Unknown
Seq1652	Bacteria	Proteobacteria	Deltaproteobacteria	Syntrophobacterales	Syntrophobacteraceae	Unknown	Unknown
Seq1653	Bacteria	Chloroflexi	P2-11E	Unknown	Unknown	Unknown	Unknown
Seq1654	Bacteria	Chloroflexi	TK10	Unknown	Unknown	Unknown	Unknown
Seq1655	Bacteria	Proteobacteria	Betaproteobacteria	Unknown	Unknown	Unknown	Unknown
Seq1656	Bacteria	Chloroflexi	Thermomicrobia	Ellin6537	Unknown	Unknown	Unknown
Seq1657	Bacteria	Actinobacteria	Acidimicrobiia	Acidimicrobiales	Unknown	Unknown	Unknown
Seq1658	Bacteria	Planctomycetes	Planctomycetia	Gemmatales	Isosphaeraceae	Nostocoida	limicola
Seq1659	Bacteria	Nitrospirae	Nitrospira	Nitrospirales	Nitrospiraceae	Nitrospira	Unknown
Seq1660	Bacteria	Cyanobacteria	ML635J-21	Unknown	Unknown	Unknown	Unknown
Seq1661	Bacteria	Acidobacteria	[Chloracidobacteria]	DS-100	Unknown	Unknown	Unknown
Seq1662	Bacteria	Acidobacteria	Acidobacteriia	Acidobacteriales	Acidobacteriaceae	Acidobacteriaceae	WJ7
Seq1663	Bacteria	Proteobacteria	Betaproteobacteria	SC-I-84	Unknown	Unknown	Unknown
Seq1664	Bacteria	Actinobacteria	Acidimicrobiia	Acidimicrobiales	Unknown	Unknown	Unknown
Seq1665	Bacteria	Proteobacteria	Alphaproteobacteria	Rickettsiales	Unknown	Unknown	Unknown
Seq1666	Bacteria	Planctomycetes	Planctomycetia	Gemmatales	Gemmataceae	Unknown	Unknown
Seq1667	Bacteria	Acidobacteria	GAL08	Unknown	Unknown	Unknown	Unknown
Seq1668	Bacteria	Acidobacteria	Acidobacteria-6	iii1-15	Unknown	Unknown	Unknown
Seq1669	Bacteria	Acidobacteria	iii1-8	DS-18	Unknown	Unknown	Unknown
Seq1670	Bacteria	Actinobacteria	Thermoleophilia	Solirubrobacterales	Unknown	Unknown	Unknown
Seq1671	Bacteria	Actinobacteria	Thermoleophilia	Solirubrobacterales	Unknown	Unknown	Unknown
Seq1672	Bacteria	Proteobacteria	Gammaproteobacteria	Alteromonadales	125ds10	Unknown	Unknown
Seq1673	Bacteria	Firmicutes	Bacilli	Bacillales	Bacillaceae	Unknown	Unknown
Seq1674	Bacteria	Bacteroidetes	[Saprospirae]	[Saprospirales]	Chitinophagaceae	Unknown	Unknown
Seq1675	Bacteria	Acidobacteria	EC1113	Unknown	Unknown	Unknown	Unknown
Seq1676	Bacteria	Actinobacteria	Actinobacteria	Actinomycetales	Nocardioidaceae	Unknown	Unknown
Seq1677	Bacteria	Proteobacteria	Gammaproteobacteria	Unknown	Unknown	Unknown	Unknown
Seq1678	Bacteria	TM7	Unknown	Unknown	Unknown	Unknown	Unknown
Seq1679	Bacteria	Verrucomicrobia	[Spartobacteria]	[Chthoniobacterales]	[Chthoniobacteraceae]	DA101	Unknown
Seq1680	Bacteria	Acidobacteria	Acidobacteria-6	iii1-15	mb2424	Unknown	Unknown
Seq1681	Bacteria	Firmicutes	Bacilli	Bacillales	Bacillaceae	Bacillus	asahii
Seq1682	Bacteria	Chloroflexi	Ktedonobacteria	JG30-KF-AS9	Unknown	Unknown	Unknown
Seq1683	Bacteria	Proteobacteria	Deltaproteobacteria	Syntrophobacterales	Syntrophobacteraceae	Unknown	Unknown
Seq1684	Bacteria	Acidobacteria	Acidobacteria-5	Unknown	Unknown	Unknown	Unknown
Seq1685	Bacteria	Actinobacteria	Thermoleophilia	Gaiellales	Gaiellaceae	Unknown	Unknown
Seq1686	Bacteria	Chloroflexi	Chloroflexi	[Roseiflexales]	[Kouleothrixaceae]	Unknown	Unknown
Seq1687	Bacteria	Proteobacteria	Alphaproteobacteria	Rhizobiales	Hyphomicrobiaceae	Rhodoplanes	Unknown
Seq1688	Bacteria	Chloroflexi	Anaerolineae	A31	S47	Unknown	Unknown
Seq1689	Bacteria	Actinobacteria	Acidimicrobiia	Acidimicrobiales	Unknown	Unknown	Unknown
Seq1690	Bacteria	Proteobacteria	Betaproteobacteria	SC-I-84	Unknown	Unknown	Unknown
Seq1691	Bacteria	Chloroflexi	Ktedonobacteria	Ktedonobacterales	Ktedonobacteraceae	Unknown	Unknown
Seq1692	Bacteria	Nitrospirae	Nitrospira	Nitrospirales	Nitrospiraceae	Unknown	Unknown
Seq1693	Bacteria	Firmicutes	Bacilli	Bacillales	Alicyclobacillaceae	Alicyclobacillus	Unknown
Seq1694	Bacteria	Proteobacteria	Deltaproteobacteria	Myxococcales	Unknown	Unknown	Unknown
Seq1695	Bacteria	Proteobacteria	Deltaproteobacteria	Bdellovibrionales	Bdellovibrionaceae	Bdellovibrio	Unknown
Seq1696	Bacteria	Actinobacteria	Actinobacteria	Actinomycetales	Microbacteriaceae	Agromyces	Unknown
Seq1697	Bacteria	Chloroflexi	Ktedonobacteria	Thermogemmatisporales	Thermogemmatisporaceae	Unknown	Unknown
Seq1698	Bacteria	Gemmatimonadetes	Gemmatimonadetes	Unknown	Unknown	Unknown	Unknown
Seq1699	Bacteria	Acidobacteria	Acidobacteria-6	iii1-15	Unknown	Unknown	Unknown
Seq1700	Bacteria	Acidobacteria	Acidobacteria-6	iii1-15	Unknown	Unknown	Unknown
Seq1701	Bacteria	Firmicutes	Clostridia	Clostridiales	Lachnospiraceae	Clostridium	Unknown
Seq1702	Bacteria	Chloroflexi	Ktedonobacteria	Unknown	Unknown	Unknown	Unknown
Seq1703	Bacteria	Firmicutes	Bacilli	Bacillales	Paenibacillaceae	Unknown	Unknown
Seq1704	Bacteria	Acidobacteria	Acidobacteria-6	iii1-15	Unknown	Unknown	Unknown
Seq1705	Bacteria	Bacteroidetes	[Saprospirae]	[Saprospirales]	Chitinophagaceae	Unknown	Unknown
Seq1706	Bacteria	Acidobacteria	iii1-8	32-20	Unknown	Unknown	Unknown
Seq1707	Bacteria	Acidobacteria	Acidobacteria-6	iii1-15	Unknown	Unknown	Unknown
Seq1708	Bacteria	Chloroflexi	Unknown	Unknown	Unknown	Unknown	Unknown
Seq1709	Bacteria	Proteobacteria	Deltaproteobacteria	Myxococcales	Unknown	Unknown	Unknown
Seq1710	Bacteria	Proteobacteria	Deltaproteobacteria	Myxococcales	Unknown	Unknown	Unknown
Seq1711	Bacteria	Acidobacteria	Solibacteres	Solibacterales	Solibacteraceae	Candidatus Solibacter	Unknown
Seq1712	Bacteria	Verrucomicrobia	[Spartobacteria]	[Chthoniobacterales]	[Chthoniobacteraceae]	Unknown	Unknown
Seq1713	Bacteria	Acidobacteria	Sva0725	Sva0725	Unknown	Unknown	Unknown
Seq1714	Bacteria	Gemmatimonadetes	Gemmatimonadetes	N1423WL	Unknown	Unknown	Unknown
Seq1715	Bacteria	Proteobacteria	Gammaproteobacteria	Unknown	Unknown	Unknown	Unknown
Seq1716	Bacteria	Proteobacteria	Alphaproteobacteria	Rhodospirillales	Rhodospirillaceae	Unknown	Unknown
Seq1717	Bacteria	Acidobacteria	Acidobacteria-6	iii1-15	Unknown	Unknown	Unknown
Seq1718	Bacteria	Bacteroidetes	[Saprospirae]	[Saprospirales]	Chitinophagaceae	Unknown	Unknown
Seq1719	Bacteria	Gemmatimonadetes	Gemm-2	Unknown	Unknown	Unknown	Unknown
Seq1720	Bacteria	Planctomycetes	Planctomycetia	Gemmatales	Isosphaeraceae	Unknown	Unknown
Seq1721	Bacteria	Proteobacteria	Gammaproteobacteria	Xanthomonadales	Xanthomonadaceae	Unknown	Unknown
Seq1722	Bacteria	Planctomycetes	Planctomycetia	Gemmatales	Gemmataceae	Unknown	Unknown
Seq1723	Bacteria	Chloroflexi	Thermomicrobia	JG30-KF-CM45	Unknown	Unknown	Unknown
Seq1724	Bacteria	Proteobacteria	Deltaproteobacteria	Syntrophobacterales	Syntrophobacteraceae	Unknown	Unknown
Seq1725	Bacteria	Planctomycetes	Planctomycetia	Gemmatales	Gemmataceae	Unknown	Unknown
Seq1726	Bacteria	TM7	SC3	Unknown	Unknown	Unknown	Unknown
Seq1727	Bacteria	Actinobacteria	Actinobacteria	Actinomycetales	Micrococcaceae	Arthrobacter	Unknown
Seq1728	Bacteria	Chloroflexi	TK10	B07_WMSP1	Unknown	Unknown	Unknown
Seq1729	Bacteria	Verrucomicrobia	[Pedosphaerae]	[Pedosphaerales]	Unknown	Unknown	Unknown
Seq1730	Bacteria	Planctomycetes	Planctomycetia	Gemmatales	Isosphaeraceae	Nostocoida	limicola
Seq1731	Bacteria	Acidobacteria	[Chloracidobacteria]	11-24	Unknown	Unknown	Unknown
Seq1732	Bacteria	Actinobacteria	Actinobacteria	Actinomycetales	Unknown	Unknown	Unknown
Seq1733	Bacteria	Nitrospirae	Nitrospira	Nitrospirales	Nitrospiraceae	Unknown	Unknown
Seq1734	Bacteria	Proteobacteria	Deltaproteobacteria	Myxococcales	Unknown	Unknown	Unknown
Seq1735	Bacteria	Actinobacteria	Acidimicrobiia	Acidimicrobiales	Unknown	Unknown	Unknown
Seq1736	Bacteria	Proteobacteria	Gammaproteobacteria	Alteromonadales	125ds10	Unknown	Unknown
Seq1737	Bacteria	Verrucomicrobia	[Spartobacteria]	[Chthoniobacterales]	[Chthoniobacteraceae]	DA101	Unknown
Seq1738	Bacteria	Proteobacteria	Betaproteobacteria	Unknown	Unknown	Unknown	Unknown
Seq1739	Bacteria	Actinobacteria	Thermoleophilia	Solirubrobacterales	Conexibacteraceae	Unknown	Unknown
Seq1740	Bacteria	Planctomycetes	Planctomycetia	Gemmatales	Isosphaeraceae	Singulisphaera	rosea
Seq1741	Bacteria	Armatimonadetes	0319-6E2	Unknown	Unknown	Unknown	Unknown
Seq1742	Bacteria	Proteobacteria	Deltaproteobacteria	Syntrophobacterales	Syntrophobacteraceae	Unknown	Unknown
Seq1743	Bacteria	Acidobacteria	Acidobacteria-6	iii1-15	Unknown	Unknown	Unknown
Seq1744	Bacteria	Gemmatimonadetes	Gemmatimonadetes	Unknown	Unknown	Unknown	Unknown
Seq1745	Bacteria	Acidobacteria	Acidobacteria-6	CCU21	Unknown	Unknown	Unknown
Seq1746	Bacteria	Nitrospirae	Nitrospira	Nitrospirales	Nitrospiraceae	Nitrospira	Unknown
Seq1747	Bacteria	Cyanobacteria	Chloroplast	Chlorophyta	Unknown	Unknown	Unknown
Seq1748	Bacteria	Firmicutes	Clostridia	Clostridiales	Lachnospiraceae	Unknown	Unknown
Seq1749	Bacteria	Bacteroidetes	[Saprospirae]	[Saprospirales]	Chitinophagaceae	Unknown	Unknown
Seq1750	Bacteria	Proteobacteria	Deltaproteobacteria	Syntrophobacterales	Syntrophobacteraceae	Unknown	Unknown
Seq1751	Bacteria	Firmicutes	Bacilli	Bacillales	Bacillaceae	Bacillus	Unknown
Seq1752	Bacteria	Proteobacteria	Betaproteobacteria	A21b	Unknown	Unknown	Unknown
Seq1753	Bacteria	Planctomycetes	Planctomycetia	Gemmatales	Isosphaeraceae	Nostocoida	Unknown
Seq1754	Bacteria	Proteobacteria	Deltaproteobacteria	Myxococcales	Polyangiaceae	Unknown	Unknown
Seq1755	Bacteria	Firmicutes	Bacilli	Bacillales	Alicyclobacillaceae	Alicyclobacillus	Unknown
Seq1756	Bacteria	Proteobacteria	Betaproteobacteria	SC-I-84	Unknown	Unknown	Unknown
Seq1757	Bacteria	Proteobacteria	Alphaproteobacteria	Rhizobiales	Unknown	Unknown	Unknown
Seq1758	Bacteria	Actinobacteria	Actinobacteria	Actinomycetales	Intrasporangiaceae	Oryzihumus	leptocrescens
Seq1759	Bacteria	Proteobacteria	Deltaproteobacteria	Syntrophobacterales	Syntrophobacteraceae	Unknown	Unknown
Seq1760	Bacteria	Proteobacteria	Deltaproteobacteria	Myxococcales	Haliangiaceae	Unknown	Unknown
Seq1761	Bacteria	Actinobacteria	Acidimicrobiia	Acidimicrobiales	EB1017	Unknown	Unknown
Seq1762	Bacteria	Firmicutes	Clostridia	Unknown	Unknown	Unknown	Unknown
Seq1763	Bacteria	Proteobacteria	Deltaproteobacteria	Syntrophobacterales	Syntrophobacteraceae	Unknown	Unknown
Seq1764	Bacteria	Unknown	Unknown	Unknown	Unknown	Unknown	Unknown
Seq1765	Bacteria	Proteobacteria	Betaproteobacteria	Burkholderiales	Burkholderiaceae	Burkholderia	Unknown
Seq1766	Bacteria	Gemmatimonadetes	Gemm-1	Unknown	Unknown	Unknown	Unknown
Seq1767	Bacteria	Chloroflexi	Ellin6529	Unknown	Unknown	Unknown	Unknown
Seq1768	Bacteria	Planctomycetes	OM190	CL500-15	Unknown	Unknown	Unknown
Seq1769	Bacteria	Actinobacteria	Actinobacteria	Actinomycetales	Nocardioidaceae	Unknown	Unknown
Seq1770	Bacteria	Armatimonadetes	Chthonomonadetes	SJA-22	Unknown	Unknown	Unknown
Seq1771	Bacteria	Acidobacteria	RB25	Unknown	Unknown	Unknown	Unknown
Seq1772	Bacteria	Proteobacteria	Deltaproteobacteria	Myxococcales	Cystobacteraceae	Unknown	Unknown
Seq1773	Bacteria	Proteobacteria	Deltaproteobacteria	Syntrophobacterales	Syntrophobacteraceae	Unknown	Unknown
Seq1774	Bacteria	Proteobacteria	Deltaproteobacteria	Myxococcales	Haliangiaceae	Unknown	Unknown
Seq1775	Bacteria	Acidobacteria	PAUC37f	Unknown	Unknown	Unknown	Unknown
Seq1776	Bacteria	Acidobacteria	Unknown	Unknown	Unknown	Unknown	Unknown
Seq1777	Bacteria	Proteobacteria	Deltaproteobacteria	Myxococcales	Cystobacteraceae	Unknown	Unknown
Seq1778	Bacteria	Actinobacteria	Actinobacteria	Actinomycetales	Streptosporangiaceae	Unknown	Unknown
Seq1779	Bacteria	Acidobacteria	Acidobacteriia	Acidobacteriales	Unknown	Unknown	Unknown
Seq1780	Bacteria	Proteobacteria	Alphaproteobacteria	Rhodospirillales	Rhodospirillaceae	Unknown	Unknown
Seq1781	Bacteria	Actinobacteria	Thermoleophilia	Gaiellales	Gaiellaceae	Unknown	Unknown
Seq1782	Bacteria	Actinobacteria	Thermoleophilia	Solirubrobacterales	Unknown	Unknown	Unknown
Seq1783	Bacteria	Bacteroidetes	[Saprospirae]	[Saprospirales]	Chitinophagaceae	Unknown	Unknown
Seq1784	Bacteria	Firmicutes	Bacilli	Bacillales	Staphylococcaceae	Unknown	Unknown
Seq1785	Bacteria	Proteobacteria	Alphaproteobacteria	Rhodospirillales	Rhodospirillaceae	Unknown	Unknown
Seq1786	Bacteria	Nitrospirae	Nitrospira	Nitrospirales	0319-6A21	Unknown	Unknown
Seq1787	Bacteria	Chloroflexi	S085	Unknown	Unknown	Unknown	Unknown
Seq1788	Bacteria	Acidobacteria	iii1-8	SJA-36	Unknown	Unknown	Unknown
Seq1789	Bacteria	Chloroflexi	Thermomicrobia	JG30-KF-CM45	Unknown	Unknown	Unknown
Seq1790	Bacteria	Planctomycetes	Planctomycetia	Gemmatales	Gemmataceae	Unknown	Unknown
Seq1791	Bacteria	Planctomycetes	Phycisphaerae	WD2101	Unknown	Unknown	Unknown
Seq1792	Bacteria	Actinobacteria	Actinobacteria	Actinomycetales	Pseudonocardiaceae	Amycolatopsis	Unknown
Seq1793	Bacteria	Gemmatimonadetes	Gemm-1	Unknown	Unknown	Unknown	Unknown
Seq1794	Bacteria	Chloroflexi	SHA-26	Unknown	Unknown	Unknown	Unknown
Seq1795	Bacteria	Chloroflexi	Thermomicrobia	AKYG1722	Unknown	Unknown	Unknown
Seq1796	Bacteria	Actinobacteria	Thermoleophilia	Gaiellales	Gaiellaceae	Unknown	Unknown
Seq1797	Bacteria	Proteobacteria	Deltaproteobacteria	Myxococcales	Haliangiaceae	Unknown	Unknown
Seq1798	Bacteria	Actinobacteria	Thermoleophilia	Solirubrobacterales	Unknown	Unknown	Unknown
Seq1799	Bacteria	Firmicutes	Clostridia	Clostridiales	Symbiobacteriaceae	Symbiobacterium	thermophilum
Seq1800	Bacteria	Planctomycetes	Planctomycetia	Gemmatales	Gemmataceae	Unknown	Unknown
Seq1801	Bacteria	Gemmatimonadetes	Gemmatimonadetes	N1423WL	Unknown	Unknown	Unknown
Seq1802	Bacteria	Verrucomicrobia	[Spartobacteria]	[Chthoniobacterales]	[Chthoniobacteraceae]	DA101	Unknown
Seq1803	Bacteria	Chloroflexi	C0119	Unknown	Unknown	Unknown	Unknown
Seq1804	Bacteria	Actinobacteria	MB-A2-108	0319-7L14	Unknown	Unknown	Unknown
Seq1805	Bacteria	Planctomycetes	Planctomycetia	Gemmatales	Gemmataceae	Unknown	Unknown
Seq1806	Bacteria	Proteobacteria	Gammaproteobacteria	Xanthomonadales	Sinobacteraceae	Steroidobacter	Unknown
Seq1807	Bacteria	Acidobacteria	Acidobacteria-6	iii1-15	Unknown	Unknown	Unknown
Seq1808	Bacteria	Acidobacteria	Acidobacteria-6	iii1-15	Unknown	Unknown	Unknown
Seq1809	Bacteria	Actinobacteria	Thermoleophilia	Solirubrobacterales	Unknown	Unknown	Unknown
Seq1810	Bacteria	Proteobacteria	Gammaproteobacteria	Xanthomonadales	Xanthomonadaceae	Dokdonella	Unknown
Seq1811	Bacteria	Planctomycetes	Planctomycetia	Gemmatales	Gemmataceae	Unknown	Unknown
Seq1812	Bacteria	Chloroflexi	Ktedonobacteria	JG30-KF-AS9	Unknown	Unknown	Unknown
Seq1813	Bacteria	Proteobacteria	Betaproteobacteria	Burkholderiales	Comamonadaceae	Limnobacter	litoralis
Seq1814	Bacteria	Proteobacteria	Betaproteobacteria	Ellin6067	Unknown	Unknown	Unknown
Seq1815	Bacteria	Actinobacteria	Thermoleophilia	Gaiellales	Gaiellaceae	Unknown	Unknown
Seq1816	Bacteria	Proteobacteria	Betaproteobacteria	Methylophilales	Methylophilaceae	Unknown	Unknown
Seq1817	Bacteria	Proteobacteria	Deltaproteobacteria	Myxococcales	Unknown	Unknown	Unknown
Seq1818	Bacteria	Actinobacteria	MB-A2-108	Unknown	Unknown	Unknown	Unknown
Seq1819	Bacteria	Acidobacteria	RB25	Unknown	Unknown	Unknown	Unknown
Seq1820	Bacteria	Proteobacteria	Betaproteobacteria	SC-I-84	Unknown	Unknown	Unknown
Seq1821	Bacteria	Proteobacteria	Alphaproteobacteria	Rhizobiales	Hyphomicrobiaceae	Rhodoplanes	Unknown
Seq1822	Bacteria	Proteobacteria	Deltaproteobacteria	Unknown	Unknown	Unknown	Unknown
Seq1823	Bacteria	Chloroflexi	S085	Unknown	Unknown	Unknown	Unknown
Seq1824	Bacteria	Bacteroidetes	[Saprospirae]	[Saprospirales]	Chitinophagaceae	Unknown	Unknown
Seq1825	Bacteria	Acidobacteria	Acidobacteria-6	iii1-15	Unknown	Unknown	Unknown
Seq1826	Bacteria	Gemmatimonadetes	Gemmatimonadetes	N1423WL	Unknown	Unknown	Unknown
Seq1827	Bacteria	Actinobacteria	Thermoleophilia	Gaiellales	Unknown	Unknown	Unknown
Seq1828	Bacteria	Chloroflexi	Anaerolineae	envOPS12	Unknown	Unknown	Unknown
Seq1829	Bacteria	Proteobacteria	Betaproteobacteria	Ellin6067	Unknown	Unknown	Unknown
Seq1830	Bacteria	Acidobacteria	EC1113	Unknown	Unknown	Unknown	Unknown
Seq1831	Bacteria	Chloroflexi	Ktedonobacteria	Ktedonobacterales	Ktedonobacteraceae	Unknown	Unknown
Seq1832	Bacteria	Chloroflexi	Ktedonobacteria	Thermogemmatisporales	Thermogemmatisporaceae	Unknown	Unknown
Seq1833	Bacteria	Proteobacteria	Deltaproteobacteria	NB1-j	Unknown	Unknown	Unknown
Seq1834	Bacteria	Acidobacteria	[Chloracidobacteria]	RB41	Unknown	Unknown	Unknown
Seq1835	Bacteria	Acidobacteria	Acidobacteriia	Acidobacteriales	Unknown	Unknown	Unknown
Seq1836	Bacteria	Actinobacteria	Actinobacteria	Actinomycetales	Micrococcaceae	Arthrobacter	Unknown
Seq1837	Bacteria	Proteobacteria	Deltaproteobacteria	Syntrophobacterales	Syntrophobacteraceae	Unknown	Unknown
Seq1838	Bacteria	Chlorobi	BSV26	A89	Unknown	Unknown	Unknown
Seq1839	Bacteria	Gemmatimonadetes	Gemmatimonadetes	Unknown	Unknown	Unknown	Unknown
Seq1840	Bacteria	Actinobacteria	Actinobacteria	Actinomycetales	Streptosporangiaceae	Unknown	Unknown
Seq1841	Bacteria	Actinobacteria	Actinobacteria	Actinomycetales	Intrasporangiaceae	Oryzihumus	leptocrescens
Seq1842	Bacteria	Acidobacteria	Acidobacteria-6	Unknown	Unknown	Unknown	Unknown
Seq1843	Bacteria	Unknown	Unknown	Unknown	Unknown	Unknown	Unknown
Seq1844	Bacteria	Verrucomicrobia	[Pedosphaerae]	[Pedosphaerales]	Ellin517	Unknown	Unknown
Seq1845	Bacteria	Firmicutes	Bacilli	Bacillales	Bacillaceae	Unknown	Unknown
Seq1846	Bacteria	Actinobacteria	Thermoleophilia	Solirubrobacterales	Patulibacteraceae	Unknown	Unknown
Seq1847	Bacteria	Acidobacteria	Acidobacteria-6	iii1-15	Unknown	Unknown	Unknown
Seq1848	Bacteria	Proteobacteria	Deltaproteobacteria	Myxococcales	Unknown	Unknown	Unknown
Seq1849	Bacteria	Proteobacteria	Deltaproteobacteria	Syntrophobacterales	Syntrophobacteraceae	Unknown	Unknown
Seq1850	Bacteria	Chloroflexi	Unknown	Unknown	Unknown	Unknown	Unknown
Seq1851	Bacteria	Gemmatimonadetes	Gemmatimonadetes	Unknown	Unknown	Unknown	Unknown
Seq1852	Bacteria	Actinobacteria	Thermoleophilia	Gaiellales	Gaiellaceae	Unknown	Unknown
Seq1853	Bacteria	Chloroflexi	TK17	mle1-48	Unknown	Unknown	Unknown
Seq1854	Bacteria	Proteobacteria	Betaproteobacteria	SC-I-84	Unknown	Unknown	Unknown
Seq1855	Bacteria	Planctomycetes	Unknown	Unknown	Unknown	Unknown	Unknown
Seq1856	Bacteria	Actinobacteria	Actinobacteria	Actinomycetales	Propionibacteriaceae	Microlunatus	Unknown
Seq1857	Bacteria	Acidobacteria	Solibacteres	Solibacterales	Solibacteraceae	Candidatus Solibacter	Unknown
Seq1858	Bacteria	TM7	TM7-1	Unknown	Unknown	Unknown	Unknown
Seq1859	Bacteria	Elusimicrobia	Elusimicrobia	FAC88	Unknown	Unknown	Unknown
Seq1860	Bacteria	Chloroflexi	Anaerolineae	SBR1031	oc28	Unknown	Unknown
Seq1861	Bacteria	Armatimonadetes	0319-6E2	Unknown	Unknown	Unknown	Unknown
Seq1862	Bacteria	Actinobacteria	Actinobacteria	Actinomycetales	Mycobacteriaceae	Mycobacterium	Unknown
Seq1863	Bacteria	Gemmatimonadetes	Gemm-1	Unknown	Unknown	Unknown	Unknown
Seq1864	Bacteria	Proteobacteria	Deltaproteobacteria	Syntrophobacterales	Syntrophobacteraceae	Unknown	Unknown
Seq1865	Bacteria	Acidobacteria	DA052	Ellin6513	Unknown	Unknown	Unknown
Seq1866	Bacteria	Gemmatimonadetes	Gemmatimonadetes	Unknown	Unknown	Unknown	Unknown
Seq1867	Bacteria	Planctomycetes	BD7-11	Unknown	Unknown	Unknown	Unknown
Seq1868	Bacteria	Proteobacteria	Deltaproteobacteria	Desulfuromonadales	Geobacteraceae	Geobacter	Unknown
Seq1869	Bacteria	Chloroflexi	Ktedonobacteria	JG30-KF-AS9	Unknown	Unknown	Unknown
Seq1870	Bacteria	Proteobacteria	Deltaproteobacteria	Myxococcales	Unknown	Unknown	Unknown
Seq1871	Bacteria	Verrucomicrobia	[Pedosphaerae]	[Pedosphaerales]	Unknown	Unknown	Unknown
Seq1872	Bacteria	Proteobacteria	Deltaproteobacteria	Myxococcales	Unknown	Unknown	Unknown
Seq1873	Bacteria	Chloroflexi	Thermomicrobia	Unknown	Unknown	Unknown	Unknown
Seq1874	Bacteria	Acidobacteria	S035	Unknown	Unknown	Unknown	Unknown
Seq1875	Bacteria	Actinobacteria	Actinobacteria	Actinomycetales	Nocardioidaceae	Nocardioides	Unknown
Seq1876	Bacteria	Proteobacteria	Deltaproteobacteria	Myxococcales	OM27	Unknown	Unknown
Seq1877	Bacteria	Cyanobacteria	Chloroplast	Chlorophyta	Chlamydomonadaceae	Unknown	Unknown
Seq1878	Bacteria	Actinobacteria	Thermoleophilia	Solirubrobacterales	Conexibacteraceae	Unknown	Unknown
Seq1879	Bacteria	Planctomycetes	Planctomycetia	Gemmatales	Gemmataceae	Unknown	Unknown
Seq1880	Bacteria	GAL15	Unknown	Unknown	Unknown	Unknown	Unknown
Seq1881	Bacteria	WS3	PRR-12	Sediment-1	Unknown	Unknown	Unknown
Seq1882	Bacteria	Actinobacteria	Thermoleophilia	Solirubrobacterales	Unknown	Unknown	Unknown
Seq1883	Bacteria	Proteobacteria	Alphaproteobacteria	Rhodospirillales	Acetobacteraceae	Unknown	Unknown
Seq1884	Bacteria	Firmicutes	Bacilli	Bacillales	Bacillaceae	Unknown	Unknown
Seq1885	Bacteria	TM7	TM7-1	Unknown	Unknown	Unknown	Unknown
Seq1886	Bacteria	Gemmatimonadetes	Gemm-1	Unknown	Unknown	Unknown	Unknown
Seq1887	Bacteria	Planctomycetes	Planctomycetia	Gemmatales	Gemmataceae	Unknown	Unknown
Seq1888	Bacteria	Chloroflexi	C0119	Unknown	Unknown	Unknown	Unknown
Seq1889	Bacteria	Verrucomicrobia	[Spartobacteria]	[Chthoniobacterales]	[Chthoniobacteraceae]	DA101	Unknown
Seq1890	Bacteria	Actinobacteria	Acidimicrobiia	Acidimicrobiales	Unknown	Unknown	Unknown
Seq1891	Bacteria	Verrucomicrobia	[Spartobacteria]	[Chthoniobacterales]	[Chthoniobacteraceae]	Unknown	Unknown
Seq1892	Bacteria	Planctomycetes	028H05-P-BN-P5	Unknown	Unknown	Unknown	Unknown
Seq1893	Bacteria	Proteobacteria	Alphaproteobacteria	Rhizobiales	Unknown	Unknown	Unknown
Seq1894	Bacteria	Chloroflexi	Ktedonobacteria	JG30-KF-AS9	Unknown	Unknown	Unknown
Seq1895	Bacteria	Acidobacteria	Acidobacteria-6	iii1-15	Unknown	Unknown	Unknown
Seq1896	Bacteria	TM7	TM7-1	Unknown	Unknown	Unknown	Unknown
Seq1897	Bacteria	Firmicutes	Bacilli	Bacillales	Bacillaceae	Bacillus	Unknown
Seq1898	Bacteria	Gemmatimonadetes	Gemm-1	Unknown	Unknown	Unknown	Unknown
Seq1899	Bacteria	Firmicutes	Bacilli	Bacillales	Alicyclobacillaceae	Alicyclobacillus	Unknown
Seq1900	Bacteria	Gemmatimonadetes	Gemmatimonadetes	Gemmatimonadales	Unknown	Unknown	Unknown
Seq1901	Bacteria	Cyanobacteria	Nostocophycideae	Nostocales	Unknown	Unknown	Unknown
Seq1902	Bacteria	Planctomycetes	Planctomycetia	Gemmatales	Gemmataceae	Unknown	Unknown
Seq1903	Bacteria	Proteobacteria	Betaproteobacteria	MND1	Unknown	Unknown	Unknown
Seq1904	Bacteria	Actinobacteria	Actinobacteria	Actinomycetales	Unknown	Unknown	Unknown
Seq1905	Bacteria	Actinobacteria	Thermoleophilia	Gaiellales	Gaiellaceae	Unknown	Unknown
Seq1906	Bacteria	Chloroflexi	Ktedonobacteria	Ktedonobacterales	Ktedonobacteraceae	Unknown	Unknown
Seq1907	Bacteria	Actinobacteria	Actinobacteria	Actinomycetales	Micromonosporaceae	Unknown	Unknown
Seq1908	Bacteria	Cyanobacteria	4C0d-2	MLE1-12	Unknown	Unknown	Unknown
Seq1909	Bacteria	Proteobacteria	Deltaproteobacteria	Myxococcales	Polyangiaceae	Unknown	Unknown
Seq1910	Bacteria	Chloroflexi	Anaerolineae	Unknown	Unknown	Unknown	Unknown
Seq1911	Bacteria	Actinobacteria	Actinobacteria	Actinomycetales	Nocardioidaceae	Nocardioides	Unknown
Seq1912	Bacteria	Chloroflexi	Chloroflexi	[Roseiflexales]	[Roseiflexaceae]	Unknown	Unknown
Seq1913	Bacteria	Acidobacteria	Acidobacteria-6	iii1-15	Unknown	Unknown	Unknown
Seq1914	Bacteria	Proteobacteria	Betaproteobacteria	Ellin6067	Unknown	Unknown	Unknown
Seq1915	Bacteria	Proteobacteria	Alphaproteobacteria	Unknown	Unknown	Unknown	Unknown
Seq1916	Bacteria	Chloroflexi	Ellin6529	Unknown	Unknown	Unknown	Unknown
Seq1917	Bacteria	Verrucomicrobia	[Spartobacteria]	[Chthoniobacterales]	[Chthoniobacteraceae]	DA101	Unknown
Seq1918	Bacteria	Acidobacteria	Acidobacteria-6	iii1-15	mb2424	Unknown	Unknown
Seq1919	Bacteria	Proteobacteria	Deltaproteobacteria	Unknown	Unknown	Unknown	Unknown
Seq1920	Bacteria	Chloroflexi	TK17	Unknown	Unknown	Unknown	Unknown
Seq1921	Bacteria	Bacteroidetes	[Saprospirae]	[Saprospirales]	Chitinophagaceae	Unknown	Unknown
Seq1922	Bacteria	Chloroflexi	Thermomicrobia	Unknown	Unknown	Unknown	Unknown
Seq1923	Bacteria	Unknown	Unknown	Unknown	Unknown	Unknown	Unknown
Seq1924	Bacteria	Nitrospirae	Nitrospira	Nitrospirales	0319-6A21	Unknown	Unknown
Seq1925	Bacteria	Proteobacteria	Gammaproteobacteria	Pseudomonadales	Pseudomonadaceae	Unknown	Unknown
Seq1926	Bacteria	Proteobacteria	Alphaproteobacteria	Rhodospirillales	Acetobacteraceae	Unknown	Unknown
Seq1927	Bacteria	Chloroflexi	C0119	Unknown	Unknown	Unknown	Unknown
Seq1928	Bacteria	Acidobacteria	Acidobacteria-6	iii1-15	Unknown	Unknown	Unknown
Seq1929	Bacteria	Proteobacteria	Alphaproteobacteria	Rhizobiales	Unknown	Unknown	Unknown
Seq1930	Bacteria	Actinobacteria	Unknown	Unknown	Unknown	Unknown	Unknown
Seq1931	Bacteria	Proteobacteria	Betaproteobacteria	Burkholderiales	Burkholderiaceae	Burkholderia	tuberum
Seq1932	Bacteria	WS2	SHA-109	Unknown	Unknown	Unknown	Unknown
Seq1933	Bacteria	Proteobacteria	Deltaproteobacteria	Syntrophobacterales	Syntrophobacteraceae	Unknown	Unknown
Seq1934	Bacteria	Acidobacteria	RB25	Unknown	Unknown	Unknown	Unknown
Seq1935	Bacteria	Planctomycetes	Planctomycetia	Gemmatales	Gemmataceae	Unknown	Unknown
Seq1936	Bacteria	Proteobacteria	Alphaproteobacteria	Rickettsiales	Unknown	Unknown	Unknown
Seq1937	Bacteria	Actinobacteria	Actinobacteria	Actinomycetales	Micromonosporaceae	Unknown	Unknown
Seq1938	Bacteria	Cyanobacteria	ML635J-21	Unknown	Unknown	Unknown	Unknown
Seq1939	Bacteria	Proteobacteria	Deltaproteobacteria	Syntrophobacterales	Syntrophobacteraceae	Unknown	Unknown
Seq1940	Bacteria	Proteobacteria	Deltaproteobacteria	Syntrophobacterales	Syntrophobacteraceae	Unknown	Unknown
Seq1941	Bacteria	Proteobacteria	Deltaproteobacteria	Myxococcales	Unknown	Unknown	Unknown
Seq1942	Bacteria	Actinobacteria	Thermoleophilia	Gaiellales	Unknown	Unknown	Unknown
Seq1943	Bacteria	Chloroflexi	Ktedonobacteria	Ktedonobacterales	Ktedonobacteraceae	Unknown	Unknown
Seq1944	Bacteria	Bacteroidetes	[Saprospirae]	[Saprospirales]	Chitinophagaceae	Niastella	Unknown
Seq1945	Bacteria	Firmicutes	Bacilli	Bacillales	Paenibacillaceae	Paenibacillus	Unknown
Seq1946	Bacteria	Acidobacteria	[Chloracidobacteria]	11-24	Unknown	Unknown	Unknown
Seq1947	Bacteria	Proteobacteria	Deltaproteobacteria	Myxococcales	Myxococcaceae	Anaeromyxobacter	Unknown
Seq1948	Bacteria	Chloroflexi	Ktedonobacteria	Ktedonobacterales	Ktedonobacteraceae	Unknown	Unknown
Seq1949	Bacteria	Proteobacteria	Alphaproteobacteria	Rhizobiales	Unknown	Unknown	Unknown
Seq1950	Bacteria	Chloroflexi	C0119	Unknown	Unknown	Unknown	Unknown
Seq1951	Bacteria	Elusimicrobia	Elusimicrobia	FAC88	Unknown	Unknown	Unknown
Seq1952	Bacteria	Proteobacteria	Betaproteobacteria	SC-I-84	Unknown	Unknown	Unknown
Seq1953	Bacteria	Acidobacteria	[Chloracidobacteria]	11-24	Unknown	Unknown	Unknown
Seq1954	Bacteria	Chloroflexi	Unknown	Unknown	Unknown	Unknown	Unknown
Seq1955	Bacteria	Proteobacteria	Deltaproteobacteria	Myxococcales	Haliangiaceae	Haliangium	Unknown
Seq1956	Bacteria	Acidobacteria	[Chloracidobacteria]	RB41	Unknown	Unknown	Unknown
Seq1957	Bacteria	Proteobacteria	Deltaproteobacteria	Syntrophobacterales	Syntrophobacteraceae	Unknown	Unknown
Seq1958	Bacteria	Acidobacteria	[Chloracidobacteria]	RB41	Ellin6075	Unknown	Unknown
Seq1959	Bacteria	Verrucomicrobia	[Pedosphaerae]	[Pedosphaerales]	[Pedosphaeraceae]	Unknown	Unknown
Seq1960	Bacteria	Firmicutes	Bacilli	Bacillales	Alicyclobacillaceae	Alicyclobacillus	Unknown
Seq1961	Bacteria	Actinobacteria	Thermoleophilia	Solirubrobacterales	Unknown	Unknown	Unknown
Seq1962	Bacteria	Planctomycetes	Planctomycetia	Gemmatales	Gemmataceae	Unknown	Unknown
Seq1963	Bacteria	Acidobacteria	Acidobacteria-5	Unknown	Unknown	Unknown	Unknown
Seq1964	Bacteria	Gemmatimonadetes	Gemmatimonadetes	N1423WL	Unknown	Unknown	Unknown
Seq1965	Bacteria	Proteobacteria	Alphaproteobacteria	Rhodospirillales	Rhodospirillaceae	Unknown	Unknown
Seq1966	Bacteria	Cyanobacteria	Nostocophycideae	Nostocales	Nostocaceae	Unknown	Unknown
Seq1967	Bacteria	Chloroflexi	Chloroflexi	[Roseiflexales]	Unknown	Unknown	Unknown
Seq1968	Bacteria	Actinobacteria	Actinobacteria	Actinomycetales	Pseudonocardiaceae	Pseudonocardia	Unknown
Seq1969	Bacteria	Gemmatimonadetes	Gemm-1	Unknown	Unknown	Unknown	Unknown
Seq1970	Bacteria	Proteobacteria	Deltaproteobacteria	Unknown	Unknown	Unknown	Unknown
Seq1971	Bacteria	Bacteroidetes	[Saprospirae]	[Saprospirales]	Chitinophagaceae	Unknown	Unknown
Seq1972	Bacteria	Acidobacteria	Acidobacteria-6	iii1-15	Unknown	Unknown	Unknown
Seq1973	Bacteria	Nitrospirae	Nitrospira	Nitrospirales	0319-6A21	Unknown	Unknown
Seq1974	Bacteria	Firmicutes	Clostridia	Clostridiales	Clostridiaceae	Clostridium	Unknown
Seq1975	Bacteria	WS3	PRR-12	Sediment-1	CV106	Unknown	Unknown
Seq1976	Bacteria	Actinobacteria	Thermoleophilia	Gaiellales	Unknown	Unknown	Unknown
Seq1977	Bacteria	Acidobacteria	Acidobacteria-6	iii1-15	Unknown	Unknown	Unknown
Seq1978	Bacteria	Chloroflexi	Ktedonobacteria	JG30-KF-AS9	Unknown	Unknown	Unknown
Seq1979	Bacteria	Chloroflexi	Chloroflexi	[Roseiflexales]	[Kouleothrixaceae]	Unknown	Unknown
Seq1980	Bacteria	Planctomycetes	Planctomycetia	Gemmatales	Isosphaeraceae	Singulisphaera	Unknown
Seq1981	Bacteria	Acidobacteria	S035	Unknown	Unknown	Unknown	Unknown
Seq1982	Bacteria	Proteobacteria	Alphaproteobacteria	Rhodospirillales	Rhodospirillaceae	Unknown	Unknown
Seq1983	Bacteria	Proteobacteria	Deltaproteobacteria	Syntrophobacterales	Syntrophobacteraceae	Unknown	Unknown
Seq1984	Bacteria	Actinobacteria	Acidimicrobiia	Acidimicrobiales	Unknown	Unknown	Unknown
Seq1985	Bacteria	Proteobacteria	Betaproteobacteria	Burkholderiales	Burkholderiaceae	Burkholderia	Unknown
Seq1986	Bacteria	Actinobacteria	Thermoleophilia	Gaiellales	Gaiellaceae	Unknown	Unknown
Seq1987	Bacteria	Chloroflexi	Chloroflexi	[Roseiflexales]	[Kouleothrixaceae]	Kouleothrix	Unknown
Seq1988	Bacteria	Proteobacteria	Deltaproteobacteria	Myxococcales	Unknown	Unknown	Unknown
Seq1989	Bacteria	Chloroflexi	TK10	Unknown	Unknown	Unknown	Unknown
Seq1990	Bacteria	Chloroflexi	Anaerolineae	CFB-26	Unknown	Unknown	Unknown
Seq1991	Bacteria	Proteobacteria	Gammaproteobacteria	Xanthomonadales	Sinobacteraceae	Unknown	Unknown
Seq1992	Bacteria	Proteobacteria	Deltaproteobacteria	Myxococcales	Unknown	Unknown	Unknown
Seq1993	Bacteria	Unknown	Unknown	Unknown	Unknown	Unknown	Unknown
Seq1994	Bacteria	Gemmatimonadetes	Gemm-1	Unknown	Unknown	Unknown	Unknown
Seq1995	Bacteria	Acidobacteria	[Chloracidobacteria]	RB41	Unknown	Unknown	Unknown
Seq1996	Bacteria	Unknown	Unknown	Unknown	Unknown	Unknown	Unknown
Seq1997	Bacteria	Bacteroidetes	[Saprospirae]	[Saprospirales]	Chitinophagaceae	Unknown	Unknown
Seq1998	Bacteria	Chloroflexi	Chloroflexi	[Roseiflexales]	[Kouleothrixaceae]	Kouleothrix	Unknown
[truncated: 37,348 more rows]

## Sheet: Table S4
Table S4. Taxonomic and guild classification of ITS region gene sequences in citrus orchard soil
ID	Kingdom	Phylum	Order	Class	Family	Genus	Species	Taxon	Taxonomic level	Trophic mode	Guild	Trait	Growth form	Confidence ranking	Notes	Citation source
Seq1	Fungi	Ascomycota	Sordariomycetes	Hypocreales	Nectriaceae	Fusarium	Fusarium_fujikuroi	Fusarium	13	Pathotroph-Saprotroph-Symbiotroph	Animal Pathogen-Endophyte-Lichen Parasite-Plant Pathogen-Soil Saprotroph-Wood Saprotroph	NULL	Microfungus	Possible	Likely opportunistic human pathogen (Irinyi et al. 2015)	Duncan CG, Eslyn WE. 1966. Mycologia 58:642-664 ((https://doi.org/10.2307/3757045)); Seehann G, et al. 1975. List of Fungi in Soft-Rot Tissue Tests. Institute fur Holzbiologie und Holzschutz, Bundesforschungsanstalt fur Forst - und Holzwirtshaft, Hamburg - Lohbrugge, Germany; Costa IPMW, et al. 2012. Mycotaxon 119:e26 ((http://mycotaxon.com/resources/checklists/costa_v119_checklist.pdf)); Tederso…
Seq2	Fungi	Ascomycota	Dothideomycetes	Pleosporales	Didymosphaeriaceae	Paracamarosporium	Paracamarosporium_hawaiiense	Didymosphaeriaceae	9	Pathotroph-Saprotroph-Symbiotroph	Endophyte-Lichen Parasite-Plant Pathogen-Undefined Saprotroph	NULL	Microfungus	Probable	Saprobes in both woody and herbaceous material, also parasitic on other fungi (Cannon & Kirk 2007)	Cannon PF, Kirk PM. 2007. Fungal Families of the World. CAB International, Cambridge (ISBN: 978-0851998275); Massimo NC, et al. 2015. Microbial Ecology 70:61-76 ((https://doi.org/10.1007/s00248-014-0563-6))
Seq3	Fungi	Ascomycota	Sordariomycetes	Hypocreales	Nectriaceae	Fusarium	Fusarium_solani	Fusarium	13	Pathotroph-Saprotroph-Symbiotroph	Animal Pathogen-Endophyte-Lichen Parasite-Plant Pathogen-Soil Saprotroph-Wood Saprotroph	NULL	Microfungus	Possible	Likely opportunistic human pathogen (Irinyi et al. 2015)	Duncan CG, Eslyn WE. 1966. Mycologia 58:642-664 ((https://doi.org/10.2307/3757045)); Seehann G, et al. 1975. List of Fungi in Soft-Rot Tissue Tests. Institute fur Holzbiologie und Holzschutz, Bundesforschungsanstalt fur Forst - und Holzwirtshaft, Hamburg - Lohbrugge, Germany; Costa IPMW, et al. 2012. Mycotaxon 119:e26 ((http://mycotaxon.com/resources/checklists/costa_v119_checklist.pdf)); Tederso…
Seq4	Fungi	Ascomycota	Dothideomycetes	Capnodiales	Cladosporiaceae	Cladosporium	Cladosporium_subuliforme	na	na	na	na	na	na	na	na	na
Seq5	Fungi	Ascomycota	Dothideomycetes	Pleosporales	Pleosporaceae	Curvularia	Curvularia_senegalensis	Curvularia	13	Pathotroph	Plant Pathogen	NULL	Microfungus	Probable	NULL	Tedersoo L, et al. 2014. Science 346:e1256688 ((https://doi.org/10.1126/science.1256688))
Seq6	Fungi	Mortierellomycota	Mortierellomycetes	Mortierellales	Mortierellaceae			Mortierellaceae	9	Saprotroph-Symbiotroph	Endophyte-Litter Saprotroph-Soil Saprotroph-Undefined Saprotroph	NULL	Microfungus	Possible	Saprobic in soil and thus frequenctly isolated from soil and material contaminated with soil such as hay or rotten silage and spoil tips (Cannon & Kirk 2007)	Cannon PF, Kirk PM. 2007. Fungal Families of the World. CAB International, Cambridge (ISBN: 978-0851998275); Purahong W, et al. 2016. Molecular Ecology 25:4059-4074 ((https://doi.org/10.1111/mec.13739))
Seq7	Fungi	na	na	na	na	na	na	na	na	na	na	na	na	na	na	na
Seq8	Fungi	Ascomycota	Dothideomycetes	Pleosporales	Pleosporaceae	na	na	Pleosporaceae	9	Pathotroph-Saprotroph	Endophyte-Lichen Parasite-Plant Pathogen-Undefined Saprotroph	NULL	Microfungus	Probable	Necrotrophic pathogens and saprobes, especially associated with grasses. Many species are seed-borne (Cannon & Kirk 2007)	Cannon PF, Kirk PM. 2007. Fungal Families of the World. CAB International, Cambridge (ISBN: 978-0851998275); David AS, et al. 2016. Microbial Ecology 71:912-926 ((https://doi.org/10.1007/s00248-015-0712-6)); Lawrey JD, Diederich P. 2016. http://www.lichenicolous.net (accessed 24 May 2017) ((http://www.lichenicolous.net))
Seq9	Fungi	Basidiomycota	Tremellomycetes	Filobasidiales	Piskurozymaceae	Solicoccozyma		na	na	na	na	na	na	na	na	na
Seq10	Fungi	Ascomycota	Sordariomycetes	Hypocreales	Nectriaceae	Fusarium	Fusarium_solani	Fusarium	13	Pathotroph-Saprotroph-Symbiotroph	Animal Pathogen-Endophyte-Lichen Parasite-Plant Pathogen-Soil Saprotroph-Wood Saprotroph	NULL	Microfungus	Possible	Likely opportunistic human pathogen (Irinyi et al. 2015)	Duncan CG, Eslyn WE. 1966. Mycologia 58:642-664 ((https://doi.org/10.2307/3757045)); Seehann G, et al. 1975. List of Fungi in Soft-Rot Tissue Tests. Institute fur Holzbiologie und Holzschutz, Bundesforschungsanstalt fur Forst - und Holzwirtshaft, Hamburg - Lohbrugge, Germany; Costa IPMW, et al. 2012. Mycotaxon 119:e26 ((http://mycotaxon.com/resources/checklists/costa_v119_checklist.pdf)); Tederso…
Seq11	Fungi	Ascomycota	Sordariomycetes	Hypocreales	Nectriaceae	Fusarium	Fusarium_proliferatum	Fusarium	13	Pathotroph-Saprotroph-Symbiotroph	Animal Pathogen-Endophyte-Lichen Parasite-Plant Pathogen-Soil Saprotroph-Wood Saprotroph	NULL	Microfungus	Possible	Likely opportunistic human pathogen (Irinyi et al. 2015)	Duncan CG, Eslyn WE. 1966. Mycologia 58:642-664 ((https://doi.org/10.2307/3757045)); Seehann G, et al. 1975. List of Fungi in Soft-Rot Tissue Tests. Institute fur Holzbiologie und Holzschutz, Bundesforschungsanstalt fur Forst - und Holzwirtshaft, Hamburg - Lohbrugge, Germany; Costa IPMW, et al. 2012. Mycotaxon 119:e26 ((http://mycotaxon.com/resources/checklists/costa_v119_checklist.pdf)); Tederso…
Seq12	Fungi	Ascomycota	Sordariomycetes	Sordariales	Chaetomiaceae	Chaetomium		na	na	na	na	na	na	na	na	na
Seq13	Fungi	Ascomycota	Dothideomycetes	Pleosporales	Pleosporaceae	Curvularia	Curvularia_pseudoprotuberata	Curvularia	13	Pathotroph	Plant Pathogen	NULL	Microfungus	Probable	NULL	Tedersoo L, et al. 2014. Science 346:e1256688 ((https://doi.org/10.1126/science.1256688))
Seq14	Fungi	Ascomycota	na	na	na	na	na	na	na	na	na	na	na	na	na	na
Seq15	Fungi	Ascomycota	Sordariomycetes	Magnaporthales	Magnaporthaceae	Arxiella	Arxiella_dolichandrae	Arxiella	13	Pathotroph-Saprotroph	Plant Pathogen-Undefined Saprotroph	NULL	Microfungus	Probable	From leaf litter, leaf spots, and soil (Calduch et al. 2002)	Calduch M, et al. 2002. Mycologia 94:355-361 ((https://doi.org/10.1080/15572536.2003.11833241))
Seq16	Fungi	Ascomycota	Eurotiomycetes	Chaetothyriales	Trichomeriaceae	Knufia	na	Knufia	13	Pathotroph-Saprotroph	Animal Pathogen-Plant Pathogen-Soil Saprotroph-Undefined Saprotroph	NULL	Microfungus	Possible	Species isolated from tumour-like stem and branch deformities of Populus tremuloides, bark of Populus, rocks, and clinical samples, with one species causes opportunistic skin infections in humans (Crous et al. 2013)	Li DM, et al. 2008. Studies in Mycology 61:131-136 ((https://doi.org/10.3114/sim.2008.61.13)); Crous PW, et al. 2013. Persoonia 31188-296; Irinyi L, et al. 2015. Medical Mycology 53:313-337 ((https://doi.org/10.1093/mmy/myv008))((https://doi.org/10.1093/mmy/myv008))
Seq17	Fungi	Ascomycota	Sordariomycetes	Hypocreales	Nectriaceae	na	na	Nectriaceae	9	Pathotroph-Saprotroph-Symbiotroph	Animal Pathogen-Endophyte-Fungal Parasite-Lichen Parasite-Plant Pathogen-Wood Saprotroph	NULL	Microfungus	Possible	Fusarium species are amongst the economically significant plant pathogens (Cannon & Kirk 2007)	Cannon PF, Kirk PM. 2007. Fungal Families of the World. CAB International, Cambridge (ISBN: 978-0851998275); Hirooka Y, et al. 2012. Studies in Mycology 711-210 ((https://doi.org/10.3114/sim0001)); Tedersoo L, et al. 2014. Science 346:e1256688 ((https://doi.org/10.1126/science.1256688)); The American Phytopathological Society Common Names of Plant Diseases ((http://www.apsnet.org/publications/com…
Seq18	Fungi	Ascomycota	Dothideomycetes	Pleosporales	Cucurbitariaceae	Neocucurbitaria	na	Cucurbitariaceae	9	Pathotroph-Saprotroph	Plant Pathogen-Wood Saprotroph	NULL	Microfungus	Probable	Necrotrophic or saprobic on woody plants (Cannon & Kirk 2007)	Cannon PF, Kirk PM. 2007. Fungal Families of the World. CAB International, Cambridge (ISBN: 978-0851998275); Tedersoo L, et al. 2014. Science 346:e1256688 ((https://doi.org/10.1126/science.1256688))
Seq19	Fungi	Mortierellomycota	Mortierellomycetes	Mortierellales	Mortierellaceae			Mortierellaceae	9	Saprotroph-Symbiotroph	Endophyte-Litter Saprotroph-Soil Saprotroph-Undefined Saprotroph	NULL	Microfungus	Possible	Saprobic in soil and thus frequenctly isolated from soil and material contaminated with soil such as hay or rotten silage and spoil tips (Cannon & Kirk 2007)	Cannon PF, Kirk PM. 2007. Fungal Families of the World. CAB International, Cambridge (ISBN: 978-0851998275); Purahong W, et al. 2016. Molecular Ecology 25:4059-4074 ((https://doi.org/10.1111/mec.13739))
Seq20	Fungi	Ascomycota	Sordariomycetes	Hypocreales	Stachybotryaceae			na	na	na	na	na	na	na	na	na
Seq21	Fungi	Ascomycota	Eurotiomycetes	Eurotiales	Aspergillaceae	Talaromyces	Talaromyces_rufus	Talaromyces	13	Saprotroph	Undefined Saprotroph	NULL	NULL	Probable	NULL	Tedersoo L, et al. 2014. Science 346:e1256688 ((https://doi.org/10.1126/science.1256688))
Seq22	Fungi	Ascomycota	Sordariomycetes	Hypocreales	Nectriaceae	Fusarium	Fusarium_solani	Fusarium	13	Pathotroph-Saprotroph-Symbiotroph	Animal Pathogen-Endophyte-Lichen Parasite-Plant Pathogen-Soil Saprotroph-Wood Saprotroph	NULL	Microfungus	Possible	Likely opportunistic human pathogen (Irinyi et al. 2015)	Duncan CG, Eslyn WE. 1966. Mycologia 58:642-664 ((https://doi.org/10.2307/3757045)); Seehann G, et al. 1975. List of Fungi in Soft-Rot Tissue Tests. Institute fur Holzbiologie und Holzschutz, Bundesforschungsanstalt fur Forst - und Holzwirtshaft, Hamburg - Lohbrugge, Germany; Costa IPMW, et al. 2012. Mycotaxon 119:e26 ((http://mycotaxon.com/resources/checklists/costa_v119_checklist.pdf)); Tederso…
Seq23	Fungi	Ascomycota	Sordariomycetes	Hypocreales	Nectriaceae	Fusarium	na	Fusarium	13	Pathotroph-Saprotroph-Symbiotroph	Animal Pathogen-Endophyte-Lichen Parasite-Plant Pathogen-Soil Saprotroph-Wood Saprotroph	NULL	Microfungus	Possible	Likely opportunistic human pathogen (Irinyi et al. 2015)	Duncan CG, Eslyn WE. 1966. Mycologia 58:642-664 ((https://doi.org/10.2307/3757045)); Seehann G, et al. 1975. List of Fungi in Soft-Rot Tissue Tests. Institute fur Holzbiologie und Holzschutz, Bundesforschungsanstalt fur Forst - und Holzwirtshaft, Hamburg - Lohbrugge, Germany; Costa IPMW, et al. 2012. Mycotaxon 119:e26 ((http://mycotaxon.com/resources/checklists/costa_v119_checklist.pdf)); Tederso…
Seq24	Fungi	Ascomycota	Dothideomycetes	Pleosporales	Lentitheciaceae	Poaceascoma		na	na	na	na	na	na	na	na	na
Seq25	Fungi	Chytridiomycota	Rhizophlyctidomycetes	Rhizophlyctidales	Rhizophlyctidaceae	Rhizophlyctis		Rhizophlyctis	13	Saprotroph	Undefined Saprotroph	NULL	NULL	Probable	NULL	James TY, et al. 2006. Nature 443:818-822 ((https://doi.org/10.1038/nature05110))
Seq26	Fungi	Ascomycota	Dothideomycetes	Pleosporales	Pleosporaceae	Exserohilum	Exserohilum_rostratum	Exserohilum	13	Pathotroph	Plant Pathogen	NULL	NULL	Probable	NULL	Tedersoo L, et al. 2014. Science 346:e1256688 ((https://doi.org/10.1126/science.1256688))
Seq27	Fungi	Mortierellomycota	Mortierellomycetes	Mortierellales	na	na	na	Mortierellales	7	Saprotroph-Symbiotroph	Endophyte-Soil Saprotroph-Undefined Saprotroph	NULL	Microfungus	Possible	Saprobic in soil and thus frequenctly isolated from soil and material contaminated with soil such as hay or rotten silage and spoil tips (Cannon & Kirk 2007)	Cannon PF, Kirk PM. 2007. Fungal Families of the World. CAB International, Cambridge (ISBN: 978-0851998275); Sterkenburg E, et al. 2015. New Phytologist 207:1145-1158 ((https://doi.org/10.1111/nph.13426)); David AS, et al. 2016. Microbial Ecology 71:912-926 ((https://doi.org/10.1007/s00248-015-0712-6))
Seq28	Fungi	Ascomycota	Dothideomycetes	Pleosporales	Phaeosphaeriaceae			Phaeosphaeriaceae	9	Pathotroph-Saprotroph	Fungal Parasite-Plant Pathogen-Plant Saprotroph	NULL	Microfungus	Probable	Necrotrophic or saprobic on a wide range of plants, especially monocotyledons; a few species parasitic on other fungi (Cannon & Kirk 2007)	Cannon PF, Kirk PM. 2007. Fungal Families of the World. CAB International, Cambridge (ISBN: 978-0851998275)
Seq29	Fungi	Ascomycota	Sordariomycetes	Hypocreales	Nectriaceae	Fusarium	na	Fusarium	13	Pathotroph-Saprotroph-Symbiotroph	Animal Pathogen-Endophyte-Lichen Parasite-Plant Pathogen-Soil Saprotroph-Wood Saprotroph	NULL	Microfungus	Possible	Likely opportunistic human pathogen (Irinyi et al. 2015)	Duncan CG, Eslyn WE. 1966. Mycologia 58:642-664 ((https://doi.org/10.2307/3757045)); Seehann G, et al. 1975. List of Fungi in Soft-Rot Tissue Tests. Institute fur Holzbiologie und Holzschutz, Bundesforschungsanstalt fur Forst - und Holzwirtshaft, Hamburg - Lohbrugge, Germany; Costa IPMW, et al. 2012. Mycotaxon 119:e26 ((http://mycotaxon.com/resources/checklists/costa_v119_checklist.pdf)); Tederso…
Seq30	Fungi	Basidiomycota	Agaricomycetes	Agaricales	Cortinariaceae	Cortinarius	na	Cortinarius	13	Symbiotroph	Ectomycorrhizal	NULL	Agaricoid	Highly Probable	NULL	Rinaldi AC, et al. 2008. Fungal Diversity 33:1-45 ((http://www.fungaldiversity.org/fdp/sfdp/33-1.pdf)); Tedersoo L, et al. 2010. Mycorrhiza 20:217-263 ((https://doi.org/10.1007/s00572-009-0274-x)); http://mycorrhizas.info/ecmf.html ((http://mycorrhizas.info/ecmf.html))
Seq31	Fungi	Mortierellomycota	Mortierellomycetes	Mortierellales	Mortierellaceae	Mortierella		Mortierella	13	Saprotroph-Symbiotroph	Endophyte-Litter Saprotroph-Soil Saprotroph-Undefined Saprotroph	NULL	Microfungus	Probable	Saprobic in soil and thus frequenctly isolated from soil and material contaminated with soil such as hay or rotten silage and spoil tips (Cannon & Kirk 2007)	Cannon PF, Kirk PM. 2007. Fungal Families of the World. CAB International, Cambridge (ISBN: 978-0851998275); Tedersoo L, et al. 2014. Science 346:e1256688 ((https://doi.org/10.1126/science.1256688)); Purahong W, et al. 2016. Molecular Ecology 25:4059-4074 ((https://doi.org/10.1111/mec.13739))
Seq32	Fungi	Ascomycota	Pezizomycetes	Pezizales	Pezizaceae			Pezizaceae	9	Saprotroph-Symbiotroph	Dung Saprotroph-Ectomycorrhizal-Litter Saprotroph-Undefined Saprotroph	NULL	Pezizoid	Possible	Saprobic or ectomycorrhizal, on or in soil, leafmould etc., some species associated with dung or fire sites (Cannon & Kirk 2007)	Cannon PF, Kirk PM. 2007. Fungal Families of the World. CAB International, Cambridge (ISBN: 978-0851998275)
Seq33	Fungi	Ascomycota	Sordariomycetes	Hypocreales	Hypocreaceae	Trichoderma		Trichoderma	13	Pathotroph-Saprotroph-Symbiotroph	Animal Pathogen-Endophyte-Epiphyte-Fungal Parasite-Plant Pathogen-Wood Saprotroph	Soft Rot	Microfungus	Probable	Cause of soft-rot (Seehann et al. 1975); Likely opportunistic human pathogen (Irinyi et al. 2015); Endophyte detection method-culture (Busby et al. 2016)	Seehann G, et al. 1975. List of Fungi in Soft-Rot Tissue Tests. Institute fur Holzbiologie und Holzschutz, Bundesforschungsanstalt fur Forst - und Holzwirtshaft, Hamburg - Lohbrugge, Germany; Andrews JH, et al. 1983. Phytopathology 73228-234; Hanada RE, et al. 2010. Fungal Biology 114:901-910 ((https://doi.org/10.1016/j.funbio.2010.08.006)); Costa IPMW, et al. 2012. Mycotaxon 119:e26 ((http://myc…
Seq34	Fungi	Ascomycota	Eurotiomycetes	Chaetothyriales	Trichomeriaceae	Knufia	na	Knufia	13	Pathotroph-Saprotroph	Animal Pathogen-Plant Pathogen-Soil Saprotroph-Undefined Saprotroph	NULL	Microfungus	Possible	Species isolated from tumour-like stem and branch deformities of Populus tremuloides, bark of Populus, rocks, and clinical samples, with one species causes opportunistic skin infections in humans (Crous et al. 2013)	Li DM, et al. 2008. Studies in Mycology 61:131-136 ((https://doi.org/10.3114/sim.2008.61.13)); Crous PW, et al. 2013. Persoonia 31188-296; Irinyi L, et al. 2015. Medical Mycology 53:313-337 ((https://doi.org/10.1093/mmy/myv008))((https://doi.org/10.1093/mmy/myv008))
Seq35	Fungi	Ascomycota	Sordariomycetes	Togniniales	Togniniaceae	Phaeoacremonium		Phaeoacremonium	13	Pathotroph	Plant Pathogen	NULL	NULL	Probable	NULL	Tedersoo L, et al. 2014. Science 346:e1256688 ((https://doi.org/10.1126/science.1256688))
Seq36	Fungi	Basidiomycota	Agaricomycetes	Agaricales	Cortinariaceae	Cortinarius	na	Cortinarius	13	Symbiotroph	Ectomycorrhizal	NULL	Agaricoid	Highly Probable	NULL	Rinaldi AC, et al. 2008. Fungal Diversity 33:1-45 ((http://www.fungaldiversity.org/fdp/sfdp/33-1.pdf)); Tedersoo L, et al. 2010. Mycorrhiza 20:217-263 ((https://doi.org/10.1007/s00572-009-0274-x)); http://mycorrhizas.info/ecmf.html ((http://mycorrhizas.info/ecmf.html))
Seq37	Fungi	Ascomycota	Sordariomycetes	na	na	na	na	na	na	na	na	na	na	na	na	na
Seq38	Fungi	Ascomycota	Sordariomycetes	Sordariales	Chaetomiaceae	Trichocladium		Trichocladium	13	Saprotroph	Undefined Saprotroph	NULL	NULL	Probable	NULL	Tedersoo L, et al. 2014. Science 346:e1256688 ((https://doi.org/10.1126/science.1256688))
Seq39	Fungi	Chytridiomycota	na	na	na	na	na	na	na	na	na	na	na	na	na	na
Seq40	Fungi	Ascomycota	Sordariomycetes	Togniniales	Togniniaceae	Phaeoacremonium		Phaeoacremonium	13	Pathotroph	Plant Pathogen	NULL	NULL	Probable	NULL	Tedersoo L, et al. 2014. Science 346:e1256688 ((https://doi.org/10.1126/science.1256688))
Seq41	Fungi	Ascomycota	Dothideomycetes	na	na	na	na	na	na	na	na	na	na	na	na	na
Seq42	Fungi	Basidiomycota	Agaricomycetes	Agaricales	Psathyrellaceae	Coprinellus		Coprinellus	13	Saprotroph	Undefined Saprotroph	NULL	Agaricoid	Probable	NULL	Tedersoo L, et al. 2014. Science 346:e1256688 ((https://doi.org/10.1126/science.1256688))
Seq43	Fungi	Ascomycota	Eurotiomycetes	Chaetothyriales	Trichomeriaceae	Knufia	na	Knufia	13	Pathotroph-Saprotroph	Animal Pathogen-Plant Pathogen-Soil Saprotroph-Undefined Saprotroph	NULL	Microfungus	Possible	Species isolated from tumour-like stem and branch deformities of Populus tremuloides, bark of Populus, rocks, and clinical samples, with one species causes opportunistic skin infections in humans (Crous et al. 2013)	Li DM, et al. 2008. Studies in Mycology 61:131-136 ((https://doi.org/10.3114/sim.2008.61.13)); Crous PW, et al. 2013. Persoonia 31188-296; Irinyi L, et al. 2015. Medical Mycology 53:313-337 ((https://doi.org/10.1093/mmy/myv008))((https://doi.org/10.1093/mmy/myv008))
Seq44	Fungi	Mortierellomycota	Mortierellomycetes	Mortierellales	Mortierellaceae			Mortierellaceae	9	Saprotroph-Symbiotroph	Endophyte-Litter Saprotroph-Soil Saprotroph-Undefined Saprotroph	NULL	Microfungus	Possible	Saprobic in soil and thus frequenctly isolated from soil and material contaminated with soil such as hay or rotten silage and spoil tips (Cannon & Kirk 2007)	Cannon PF, Kirk PM. 2007. Fungal Families of the World. CAB International, Cambridge (ISBN: 978-0851998275); Purahong W, et al. 2016. Molecular Ecology 25:4059-4074 ((https://doi.org/10.1111/mec.13739))
Seq45	Fungi	na	na	na	na	na	na	na	na	na	na	na	na	na	na	na
Seq46	Fungi	Ascomycota	Dothideomycetes	Pleosporales	Pleosporales_fam_Incertae_sedis	Polyschema	Polyschema_larviformis	na	na	na	na	na	na	na	na	na
Seq47	Fungi	Ascomycota	Sordariomycetes	Hypocreales	Hypocreaceae	Trichoderma	Trichoderma_lixii	Trichoderma	13	Pathotroph-Saprotroph-Symbiotroph	Animal Pathogen-Endophyte-Epiphyte-Fungal Parasite-Plant Pathogen-Wood Saprotroph	Soft Rot	Microfungus	Probable	Cause of soft-rot (Seehann et al. 1975); Likely opportunistic human pathogen (Irinyi et al. 2015); Endophyte detection method-culture (Busby et al. 2016)	Seehann G, et al. 1975. List of Fungi in Soft-Rot Tissue Tests. Institute fur Holzbiologie und Holzschutz, Bundesforschungsanstalt fur Forst - und Holzwirtshaft, Hamburg - Lohbrugge, Germany; Andrews JH, et al. 1983. Phytopathology 73228-234; Hanada RE, et al. 2010. Fungal Biology 114:901-910 ((https://doi.org/10.1016/j.funbio.2010.08.006)); Costa IPMW, et al. 2012. Mycotaxon 119:e26 ((http://myc…
Seq48	Fungi	Ascomycota	Sordariomycetes	na	na	na	na	na	na	na	na	na	na	na	na	na
Seq49	Fungi	Ascomycota	na	na	na	na	na	na	na	na	na	na	na	na	na	na
Seq50	Fungi	Ascomycota	Dothideomycetes	Pleosporales	Neopyrenochaetaceae	Neopyrenochaeta	Neopyrenochaeta_inflorescentiae	na	na	na	na	na	na	na	na	na
Seq51	Fungi	Basidiomycota	Agaricomycetes	Agaricales	Psathyrellaceae	Psathyrella	Psathyrella_rogueiana	Psathyrella	13	Saprotroph	Wood Saprotroph	NULL	Agaricoid	Probable	NULL	Tedersoo L, et al. 2014. Science 346:e1256688 ((https://doi.org/10.1126/science.1256688))
Seq52	Fungi	Ascomycota	Eurotiomycetes	Eurotiales	Aspergillaceae	na	na	na	na	na	na	na	na	na	na	na
Seq53	Fungi	Ascomycota	Eurotiomycetes	Chaetothyriales	na	na	na	na	na	na	na	na	na	na	na	na
Seq54	Fungi	Ascomycota	na	na	na	na	na	na	na	na	na	na	na	na	na	na
Seq55	Fungi	Ascomycota	Sordariomycetes	Hypocreales	Hypocreaceae	Trichoderma	na	Trichoderma	13	Pathotroph-Saprotroph-Symbiotroph	Animal Pathogen-Endophyte-Epiphyte-Fungal Parasite-Plant Pathogen-Wood Saprotroph	Soft Rot	Microfungus	Probable	Cause of soft-rot (Seehann et al. 1975); Likely opportunistic human pathogen (Irinyi et al. 2015); Endophyte detection method-culture (Busby et al. 2016)	Seehann G, et al. 1975. List of Fungi in Soft-Rot Tissue Tests. Institute fur Holzbiologie und Holzschutz, Bundesforschungsanstalt fur Forst - und Holzwirtshaft, Hamburg - Lohbrugge, Germany; Andrews JH, et al. 1983. Phytopathology 73228-234; Hanada RE, et al. 2010. Fungal Biology 114:901-910 ((https://doi.org/10.1016/j.funbio.2010.08.006)); Costa IPMW, et al. 2012. Mycotaxon 119:e26 ((http://myc…
Seq56	Fungi	Ascomycota	Sordariomycetes	Microascales	Microascaceae	Pseudallescheria	Pseudallescheria_angusta	Pseudallescheria	13	Pathotroph-Saprotroph	Animal Pathogen-Undefined Saprotroph	NULL	Microfungus	Probable	Pseudallescheria boydii is sometimes associated with human and animal mycetomas, especially in infections of immunocompromised patients, other species may act as opportunists (Cannon & Kirk 2007)	Cannon PF, Kirk PM. 2007. Fungal Families of the World. CAB International, Cambridge (ISBN: 978-0851998275); Tedersoo L, et al. 2014. Science 346:e1256688 ((https://doi.org/10.1126/science.1256688)); https://www.cdc.gov/ ((https://www.cdc.gov/))
Seq57	Fungi	Ascomycota	Sordariomycetes	Hypocreales	Hypocreales_fam_Incertae_sedis	Emericellopsis	Emericellopsis_robusta	Emericellopsis	13	Saprotroph	Undefined Saprotroph	NULL	NULL	Probable	NULL	Tedersoo L, et al. 2014. Science 346:e1256688 ((https://doi.org/10.1126/science.1256688))
Seq58	Fungi	Basidiomycota	Agaricomycetes	Agaricales	Lycoperdaceae	Calvatia	na	Calvatia	13	Saprotroph	Soil Saprotroph	NULL	Gasteroid	Probable	Common name - puffball	Grgurinovic CA, Simpson JA. 2001. Fungal Diversity 8:97-127 ((http://www.fungaldiversity.org/fdp/sfdp/FD_8_97-127.pdf)); Tedersoo L, et al. 2014. Science 346:e1256688 ((https://doi.org/10.1126/science.1256688))
Seq59	Fungi	Ascomycota	Sordariomycetes	Hypocreales	na	na	na	na	na	na	na	na	na	na	na	na
Seq60	Fungi	Basidiomycota	Agaricomycetes	Polyporales	Meruliaceae	Phlebia		Phlebia	13	Saprotroph	Wood Saprotroph	White Rot	Corticioid	Highly Probable	NULL	Kirk PM et al. 2008. Dictionary of the Fungi. Tenth Edition. CAB International, Wallingford (ISBN: 978-0851998268)
Seq61	Fungi	Ascomycota	Dothideomycetes	Pleosporales	Didymosphaeriaceae	Paracamarosporium	Paracamarosporium_mamanes	Didymosphaeriaceae	9	Pathotroph-Saprotroph-Symbiotroph	Endophyte-Lichen Parasite-Plant Pathogen-Undefined Saprotroph	NULL	Microfungus	Probable	Saprobes in both woody and herbaceous material, also parasitic on other fungi (Cannon & Kirk 2007)	Cannon PF, Kirk PM. 2007. Fungal Families of the World. CAB International, Cambridge (ISBN: 978-0851998275); Massimo NC, et al. 2015. Microbial Ecology 70:61-76 ((https://doi.org/10.1007/s00248-014-0563-6))
Seq62	Fungi	Ascomycota	Sordariomycetes	Hypocreales	Nectriaceae	Fusarium	Fusarium_solani	Fusarium	13	Pathotroph-Saprotroph-Symbiotroph	Animal Pathogen-Endophyte-Lichen Parasite-Plant Pathogen-Soil Saprotroph-Wood Saprotroph	NULL	Microfungus	Possible	Likely opportunistic human pathogen (Irinyi et al. 2015)	Duncan CG, Eslyn WE. 1966. Mycologia 58:642-664 ((https://doi.org/10.2307/3757045)); Seehann G, et al. 1975. List of Fungi in Soft-Rot Tissue Tests. Institute fur Holzbiologie und Holzschutz, Bundesforschungsanstalt fur Forst - und Holzwirtshaft, Hamburg - Lohbrugge, Germany; Costa IPMW, et al. 2012. Mycotaxon 119:e26 ((http://mycotaxon.com/resources/checklists/costa_v119_checklist.pdf)); Tederso…
Seq63	Fungi	Ascomycota	Dothideomycetes	Pleosporales	Phaeosphaeriaceae			Phaeosphaeriaceae	9	Pathotroph-Saprotroph	Fungal Parasite-Plant Pathogen-Plant Saprotroph	NULL	Microfungus	Probable	Necrotrophic or saprobic on a wide range of plants, especially monocotyledons; a few species parasitic on other fungi (Cannon & Kirk 2007)	Cannon PF, Kirk PM. 2007. Fungal Families of the World. CAB International, Cambridge (ISBN: 978-0851998275)
Seq64	Fungi	Ascomycota	Dothideomycetes	Pleosporales	Pleosporales_fam_Incertae_sedis	Polyschema	Polyschema_larviformis	na	na	na	na	na	na	na	na	na
Seq65	Fungi	Ascomycota	Sordariomycetes	Sordariales	Chaetomiaceae	Humicola	Humicola_phialophoroides	na	na	na	na	na	na	na	na	na
Seq66	Fungi	Ascomycota	na	na	na	na	na	na	na	na	na	na	na	na	na	na
Seq67	Fungi	Ascomycota	Dothideomycetes	Pleosporales	Pleosporaceae	Curvularia	na	Curvularia	13	Pathotroph	Plant Pathogen	NULL	Microfungus	Probable	NULL	Tedersoo L, et al. 2014. Science 346:e1256688 ((https://doi.org/10.1126/science.1256688))
Seq68	Fungi	Ascomycota	Sordariomycetes	Sordariales	Chaetomiaceae	Chaetomium		na	na	na	na	na	na	na	na	na
Seq69	Fungi	Ascomycota	Leotiomycetes	Helotiales	Helotiaceae	Scytalidium		Scytalidium	13	Saprotroph	Wood Saprotroph	Soft Rot	NULL	Probable	NULL	Nilsson T. 1973. Studia Forestalia Suecica 104:1-40 ((https://pub.epsilon.slu.se/5711/)); Costa IPMW, et al. 2012. Mycotaxon 119:e26 ((http://mycotaxon.com/resources/checklists/costa_v119_checklist.pdf)); Tedersoo L, et al. 2014. Science 346:e1256688 ((https://doi.org/10.1126/science.1256688)); The American Phytopathological Society Common Names of Plant Diseases ((http://www.apsnet.org/publicati…
Seq70	Fungi	Ascomycota	Dothideomycetes	Pleosporales	Didymellaceae	Epicoccum	Epicoccum_sorghinum	Epicoccum	13	Pathotroph-Saprotroph-Symbiotroph	Endophyte-Fungal Parasite-Lichen Parasite-Plant Pathogen-Wood Saprotroph	NULL	Microfungus	Probable	NULL	Nilsson T. 1973. Studia Forestalia Suecica 104:1-40 ((https://pub.epsilon.slu.se/5711/)); Seehann G, et al. 1975. List of Fungi in Soft-Rot Tissue Tests. Institute fur Holzbiologie und Holzschutz, Bundesforschungsanstalt fur Forst - und Holzwirtshaft, Hamburg - Lohbrugge, Germany; Costa IPMW, et al. 2012. Mycotaxon 119:e26 ((http://mycotaxon.com/resources/checklists/costa_v119_checklist.pdf)); Te…
Seq71	Fungi	Basidiomycota	Agaricomycetes	Agaricales	Tricholomataceae	Tricholoma		Tricholoma	13	Pathotroph-Symbiotroph	Ectomycorrhizal-Fungal Parasite	NULL	Agaricoid	Highly Probable	Tricholoma species are ectomycorrhizal, occurring in coniferous and broadleaved forests (Cannon & Kirk 2007); T. sclerotoideum is parasitic on Helvella spp.	Cannon PF, Kirk PM. 2007. Fungal Families of the World. CAB International, Cambridge (ISBN: 978-0851998275); Rinaldi AC, et al. 2008. Fungal Diversity 33:1-45 ((http://www.fungaldiversity.org/fdp/sfdp/33-1.pdf)); Tedersoo L, et al. 2010. Mycorrhiza 20:217-263 ((https://doi.org/10.1007/s00572-009-0274-x)); http://mycorrhizas.info/ecmf.html ((http://mycorrhizas.info/ecmf.html))
Seq72	Fungi	Chytridiomycota	Rhizophlyctidomycetes	Rhizophlyctidales				na	na	na	na	na	na	na	na	na
Seq73	Fungi	Ascomycota	na	na	na	na	na	na	na	na	na	na	na	na	na	na
Seq74	Fungi	Basidiomycota	Agaricomycetes	Agaricales	Entolomataceae	Clitopilus		Clitopilus	13	Saprotroph	Undefined Saprotroph	NULL	Agaricoid	Probable	NULL	Tedersoo L, et al. 2014. Science 346:e1256688 ((https://doi.org/10.1126/science.1256688))
Seq75	Fungi	Ascomycota	Leotiomycetes	Helotiales	Mollisiaceae	Mollisia		Mollisia	13	Pathotroph-Symbiotroph	Endophyte-Plant Pathogen	NULL	Microfungus	Probable	Dark Septate Endophyte, known from plant roots.	James TY, et al. 2006. Nature 443:818-822 ((https://doi.org/10.1038/nature05110)); Tedersoo L, et al. 2014. Science 346:1256688 ((https://doi.org/10.1126/science.1256688)) (as Plant Pathogen); Taylor DL, et al. 2014. Ecological Monographs 84:3-20 ((https://esajournals.onlinelibrary.wiley.com/doi/10.1890/12-1693.1)) (as DSE)
Seq76	Fungi	Basidiomycota	Agaricomycetes	na	na	na	na	na	na	na	na	na	na	na	na	na
Seq77	Fungi	Ascomycota	Eurotiomycetes	Chaetothyriales	na	na	na	na	na	na	na	na	na	na	na	na
Seq78	Fungi	Ascomycota	Sordariomycetes	na	na	na	na	na	na	na	na	na	na	na	na	na
Seq79	Fungi	Ascomycota	Eurotiomycetes	Chaetothyriales				na	na	na	na	na	na	na	na	na
Seq80	Fungi	Ascomycota	Sordariomycetes	Hypocreales	Hypocreaceae	Trichoderma		Trichoderma	13	Pathotroph-Saprotroph-Symbiotroph	Animal Pathogen-Endophyte-Epiphyte-Fungal Parasite-Plant Pathogen-Wood Saprotroph	Soft Rot	Microfungus	Probable	Cause of soft-rot (Seehann et al. 1975); Likely opportunistic human pathogen (Irinyi et al. 2015); Endophyte detection method-culture (Busby et al. 2016)	Seehann G, et al. 1975. List of Fungi in Soft-Rot Tissue Tests. Institute fur Holzbiologie und Holzschutz, Bundesforschungsanstalt fur Forst - und Holzwirtshaft, Hamburg - Lohbrugge, Germany; Andrews JH, et al. 1983. Phytopathology 73228-234; Hanada RE, et al. 2010. Fungal Biology 114:901-910 ((https://doi.org/10.1016/j.funbio.2010.08.006)); Costa IPMW, et al. 2012. Mycotaxon 119:e26 ((http://myc…
Seq81	Fungi	Ascomycota	na	na	na	na	na	na	na	na	na	na	na	na	na	na
Seq82	Fungi	Ascomycota	Sordariomycetes	Sordariales	na	na	na	na	na	na	na	na	na	na	na	na
Seq83	Fungi	Basidiomycota	Agaricomycetes	Agaricales	na	na	na	Agaricales	7	Pathotroph-Saprotroph-Symbiotroph	Bryophyte Parasite-Dung Saprotroph-Ectomycorrhizal-Fungal Parasite-Leaf Saprotroph-Plant Parasite-Undefined Saprotroph-Wood Saprotroph	NULL	Agaricoid-Gasteroid-Microfungus-Secotioid-Yeast	Possible	Mushrooms and toadstools, Gill fungi, Agarics... lignicolous, sometimes muscicolous or fungicolous, saprobic, mycorrhizal, rarely parasitic on plants or fungi (Kirk et al. 2008)	Kirk PM et al. 2008. Dictionary of the Fungi. Tenth Edition. CAB International, Wallingford (ISBN: 978-0851998268)
Seq84	Fungi	Ascomycota	na	na	na	na	na	na	na	na	na	na	na	na	na	na
Seq85	Fungi	Ascomycota	Dothideomycetes	Pleosporales	na	na	na	na	na	na	na	na	na	na	na	na
Seq86	Fungi	Ascomycota	Dothideomycetes	Pleosporales	Pleosporaceae	Bipolaris	Bipolaris_yamadae	Bipolaris	13	Pathotroph	Plant Pathogen	NULL	Microfungus	Probable	NULL	Tedersoo L, et al. 2014. Science 346:e1256688 ((https://doi.org/10.1126/science.1256688))
Seq87	Fungi	Chytridiomycota	GS13					na	na	na	na	na	na	na	na	na
Seq88	Fungi	na	na	na	na	na	na	na	na	na	na	na	na	na	na	na
Seq89	Fungi	Ascomycota	Sordariomycetes	Hypocreales	Nectriaceae	Calonectria	na	Calonectria	13	Pathotroph	Plant Pathogen	NULL	NULL	Probable	NULL	Tedersoo L, et al. 2014. Science 346:e1256688 ((https://doi.org/10.1126/science.1256688))
Seq90	Fungi	Ascomycota	Sordariomycetes	Xylariales	na	na	na	na	na	na	na	na	na	na	na	na
Seq91	Fungi	Ascomycota	Sordariomycetes	Sordariales	Chaetomiaceae	Chaetomium	na	na	na	na	na	na	na	na	na	na
Seq92	Fungi	Ascomycota	Dothideomycetes	Pleosporales	Cucurbitariaceae	Parafenestella	na	Cucurbitariaceae	9	Pathotroph-Saprotroph	Plant Pathogen-Wood Saprotroph	NULL	Microfungus	Probable	Necrotrophic or saprobic on woody plants (Cannon & Kirk 2007)	Cannon PF, Kirk PM. 2007. Fungal Families of the World. CAB International, Cambridge (ISBN: 978-0851998275); Tedersoo L, et al. 2014. Science 346:e1256688 ((https://doi.org/10.1126/science.1256688))
Seq93	Fungi	Ascomycota	Dothideomycetes	Pleosporales	Pleosporaceae	Curvularia	Curvularia_petersonii	Curvularia	13	Pathotroph	Plant Pathogen	NULL	Microfungus	Probable	NULL	Tedersoo L, et al. 2014. Science 346:e1256688 ((https://doi.org/10.1126/science.1256688))
Seq94	Fungi	Ascomycota	Dothideomycetes	Pleosporales	Acrocalymmaceae	Acrocalymma	Acrocalymma_cycadis	Acrocalymma	13	Saprotroph	Undefined Saprotroph	NULL	NULL	Probable	NULL	Tedersoo L, et al. 2014. Science 346:e1256688 ((https://doi.org/10.1126/science.1256688))
Seq95	Fungi	Basidiomycota	Agaricomycetes	Agaricales	Psathyrellaceae	Psathyrella	Psathyrella_rogueiana	Psathyrella	13	Saprotroph	Wood Saprotroph	NULL	Agaricoid	Probable	NULL	Tedersoo L, et al. 2014. Science 346:e1256688 ((https://doi.org/10.1126/science.1256688))
Seq96	Fungi	Basidiomycota	Agaricomycetes	Cantharellales				na	na	na	na	na	na	na	na	na
Seq97	Fungi	Ascomycota	Dothideomycetes	Pleosporales	Didymellaceae	Didymella	Didymella_rosea	Didymella	13	Pathotroph-Saprotroph	Animal Pathogen-Plant Pathogen-Undefined Saprotroph	NULL	Microfungus	Probable	NULL	Tedersoo L, et al. 2014. Science 346:e1256688 ((https://doi.org/10.1126/science.1256688))
Seq98	Fungi	Ascomycota	na	na	na	na	na	na	na	na	na	na	na	na	na	na
Seq99	Fungi	Ascomycota	na	na	na	na	na	na	na	na	na	na	na	na	na	na
Seq100	Fungi	Ascomycota	Dothideomycetes	Pleosporales	Phaeosphaeriaceae			Phaeosphaeriaceae	9	Pathotroph-Saprotroph	Fungal Parasite-Plant Pathogen-Plant Saprotroph	NULL	Microfungus	Probable	Necrotrophic or saprobic on a wide range of plants, especially monocotyledons; a few species parasitic on other fungi (Cannon & Kirk 2007)	Cannon PF, Kirk PM. 2007. Fungal Families of the World. CAB International, Cambridge (ISBN: 978-0851998275)
Seq101	Fungi	na	na	na	na	na	na	na	na	na	na	na	na	na	na	na
Seq102	Fungi	Ascomycota	na	na	na	na	na	na	na	na	na	na	na	na	na	na
Seq103	Fungi	Basidiomycota	na	na	na	na	na	na	na	na	na	na	na	na	na	na
Seq104	Fungi	Ascomycota	Sordariomycetes	Branch06				na	na	na	na	na	na	na	na	na
Seq105	Fungi	na	na	na	na	na	na	na	na	na	na	na	na	na	na	na
Seq106	Fungi	Ascomycota	Eurotiomycetes	Eurotiales	Aspergillaceae	Talaromyces	Talaromyces_rufus	Talaromyces	13	Saprotroph	Undefined Saprotroph	NULL	NULL	Probable	NULL	Tedersoo L, et al. 2014. Science 346:e1256688 ((https://doi.org/10.1126/science.1256688))
Seq107	Fungi	Basidiomycota	na	na	na	na	na	na	na	na	na	na	na	na	na	na
Seq108	Fungi	na	na	na	na	na	na	na	na	na	na	na	na	na	na	na
Seq109	Fungi	Ascomycota	Sordariomycetes	Branch06				na	na	na	na	na	na	na	na	na
Seq110	Fungi	Ascomycota	Leotiomycetes	Helotiales	na	na	na	na	na	na	na	na	na	na	na	na
Seq111	Fungi	Basidiomycota	Agaricomycetes	Agaricales	Entolomataceae	Clitopilus		Clitopilus	13	Saprotroph	Undefined Saprotroph	NULL	Agaricoid	Probable	NULL	Tedersoo L, et al. 2014. Science 346:e1256688 ((https://doi.org/10.1126/science.1256688))
Seq112	Fungi	Basidiomycota	Agaricomycetes	Agaricales	Hymenogastraceae	Gymnopilus	Gymnopilus_sordidostipes	Gymnopilus	13	Saprotroph	Wood Saprotroph	White Rot	Agaricoid	Probable	NULL	Tedersoo L, et al. 2014. Science 346:e1256688 ((https://doi.org/10.1126/science.1256688))
Seq113	Fungi	Ascomycota	Dothideomycetes	Pleosporales	Pleosporales_fam_Incertae_sedis	Polyschema	Polyschema_larviformis	na	na	na	na	na	na	na	na	na
Seq114	Fungi	Ascomycota	na	na	na	na	na	na	na	na	na	na	na	na	na	na
Seq115	Fungi	Ascomycota	Dothideomycetes	Pleosporales	Acrocalymmaceae	Acrocalymma	Acrocalymma_cycadis	Acrocalymma	13	Saprotroph	Undefined Saprotroph	NULL	NULL	Probable	NULL	Tedersoo L, et al. 2014. Science 346:e1256688 ((https://doi.org/10.1126/science.1256688))
Seq116	Fungi	Basidiomycota	Agaricomycetes	Agaricales	Hymenogastraceae	Gymnopilus	Gymnopilus_sordidostipes	Gymnopilus	13	Saprotroph	Wood Saprotroph	White Rot	Agaricoid	Probable	NULL	Tedersoo L, et al. 2014. Science 346:e1256688 ((https://doi.org/10.1126/science.1256688))
Seq117	Fungi	Ascomycota	Sordariomycetes	Hypocreales	Hypocreales_fam_Incertae_sedis	Emericellopsis	Emericellopsis_robusta	Emericellopsis	13	Saprotroph	Undefined Saprotroph	NULL	NULL	Probable	NULL	Tedersoo L, et al. 2014. Science 346:e1256688 ((https://doi.org/10.1126/science.1256688))
Seq118	Fungi	na	na	na	na	na	na	na	na	na	na	na	na	na	na	na
Seq119	Fungi	Ascomycota	Eurotiomycetes	Eurotiales	Aspergillaceae	Talaromyces	Talaromyces_rufus	Talaromyces	13	Saprotroph	Undefined Saprotroph	NULL	NULL	Probable	NULL	Tedersoo L, et al. 2014. Science 346:e1256688 ((https://doi.org/10.1126/science.1256688))
Seq120	Fungi	Ascomycota	Sordariomycetes	Hypocreales	Hypocreales_fam_Incertae_sedis	Emericellopsis	Emericellopsis_atlantica	Emericellopsis	13	Saprotroph	Undefined Saprotroph	NULL	NULL	Probable	NULL	Tedersoo L, et al. 2014. Science 346:e1256688 ((https://doi.org/10.1126/science.1256688))
Seq121	Fungi	Ascomycota	Sordariomycetes	Hypocreales	na	na	na	na	na	na	na	na	na	na	na	na
Seq122	Fungi	Chytridiomycota	GS13					na	na	na	na	na	na	na	na	na
Seq123	Fungi	Ascomycota	Sordariomycetes	Hypocreales	na	na	na	na	na	na	na	na	na	na	na	na
Seq124	Fungi	Ascomycota	Sordariomycetes	na	na	na	na	na	na	na	na	na	na	na	na	na
Seq125	Fungi	Chytridiomycota	Rhizophlyctidomycetes	Rhizophlyctidales	Rhizophlyctidaceae	Rhizophlyctis	Rhizophlyctis_rosea	Rhizophlyctis	13	Saprotroph	Undefined Saprotroph	NULL	NULL	Probable	NULL	James TY, et al. 2006. Nature 443:818-822 ((https://doi.org/10.1038/nature05110))
Seq126	Fungi	Ascomycota	Sordariomycetes	Hypocreales	na	na	na	na	na	na	na	na	na	na	na	na
Seq127	Fungi	Chytridiomycota	na	na	na	na	na	na	na	na	na	na	na	na	na	na
Seq128	Fungi	na	na	na	na	na	na	na	na	na	na	na	na	na	na	na
Seq129	Fungi	Ascomycota	Dothideomycetes	Pleosporales	Massarinaceae	Stagonospora	Stagonospora_pseudopaludosa	Stagonospora	13	Pathotroph	Plant Pathogen	NULL	Microfungus	Probable	NULL	Tedersoo L, et al. 2014. Science 346:e1256688 ((https://doi.org/10.1126/science.1256688))
Seq130	Fungi	Ascomycota	Dothideomycetes	Pleosporales	Didymellaceae	Didymella		Didymella	13	Pathotroph-Saprotroph	Animal Pathogen-Plant Pathogen-Undefined Saprotroph	NULL	Microfungus	Probable	NULL	Tedersoo L, et al. 2014. Science 346:e1256688 ((https://doi.org/10.1126/science.1256688))
Seq131	Fungi	Ascomycota	Leotiomycetes	Helotiales	Ploettnerulaceae	Cadophora		Cadophora	13	Symbiotroph	Endophyte	NULL	Microfungus	Highly Probable	Dark Septate Endophyte, known from plant roots.	Tedersoo L, et al. 2010. Mycorrhiza 20:217-263 ((https://doi.org/10.1007/s00572-009-0274-x)); Newsham KK. 2011. New Phytologist 190:783-793 ((https://doi.org/10.1111/j.1469-8137.2010.03611.x)) (as DSE)
Seq132	Fungi	Basidiomycota	Agaricomycetes	Agaricales	Cortinariaceae	Cortinarius	na	Cortinarius	13	Symbiotroph	Ectomycorrhizal	NULL	Agaricoid	Highly Probable	NULL	Rinaldi AC, et al. 2008. Fungal Diversity 33:1-45 ((http://www.fungaldiversity.org/fdp/sfdp/33-1.pdf)); Tedersoo L, et al. 2010. Mycorrhiza 20:217-263 ((https://doi.org/10.1007/s00572-009-0274-x)); http://mycorrhizas.info/ecmf.html ((http://mycorrhizas.info/ecmf.html))
Seq133	Fungi	Ascomycota	Sordariomycetes	Togniniales	Togniniaceae	Phaeoacremonium		Phaeoacremonium	13	Pathotroph	Plant Pathogen	NULL	NULL	Probable	NULL	Tedersoo L, et al. 2014. Science 346:e1256688 ((https://doi.org/10.1126/science.1256688))
Seq134	Fungi	Ascomycota	Dothideomycetes	Pleosporales	Acrocalymmaceae	Acrocalymma	Acrocalymma_cycadis	Acrocalymma	13	Saprotroph	Undefined Saprotroph	NULL	NULL	Probable	NULL	Tedersoo L, et al. 2014. Science 346:e1256688 ((https://doi.org/10.1126/science.1256688))
Seq135	Fungi	Ascomycota	Dothideomycetes	Mycosphaerellales	Mycosphaerellaceae	Cercospora	Cercospora_coniogrammes	Cercospora	13	Pathotroph	Plant Pathogen	NULL	Microfungus	Probable	NULL	The American Phytopathological Society Common Names of Plant Diseases ((http://www.apsnet.org/publications/commonnames/Pages/default.aspx))
Seq136	Fungi	Ascomycota	na	na	na	na	na	na	na	na	na	na	na	na	na	na
Seq137	Fungi	Ascomycota	Dothideomycetes	Pleosporales	Cucurbitariaceae	na	na	Cucurbitariaceae	9	Pathotroph-Saprotroph	Plant Pathogen-Wood Saprotroph	NULL	Microfungus	Probable	Necrotrophic or saprobic on woody plants (Cannon & Kirk 2007)	Cannon PF, Kirk PM. 2007. Fungal Families of the World. CAB International, Cambridge (ISBN: 978-0851998275); Tedersoo L, et al. 2014. Science 346:e1256688 ((https://doi.org/10.1126/science.1256688))
Seq138	Fungi	Ascomycota	Dothideomycetes	Pleosporales	Didymellaceae	Didymella	na	Didymella	13	Pathotroph-Saprotroph	Animal Pathogen-Plant Pathogen-Undefined Saprotroph	NULL	Microfungus	Probable	NULL	Tedersoo L, et al. 2014. Science 346:e1256688 ((https://doi.org/10.1126/science.1256688))
Seq139	Fungi	Ascomycota	Sordariomycetes	Hypocreales	Nectriaceae	Fusarium	Fusarium_solani	Fusarium	13	Pathotroph-Saprotroph-Symbiotroph	Animal Pathogen-Endophyte-Lichen Parasite-Plant Pathogen-Soil Saprotroph-Wood Saprotroph	NULL	Microfungus	Possible	Likely opportunistic human pathogen (Irinyi et al. 2015)	Duncan CG, Eslyn WE. 1966. Mycologia 58:642-664 ((https://doi.org/10.2307/3757045)); Seehann G, et al. 1975. List of Fungi in Soft-Rot Tissue Tests. Institute fur Holzbiologie und Holzschutz, Bundesforschungsanstalt fur Forst - und Holzwirtshaft, Hamburg - Lohbrugge, Germany; Costa IPMW, et al. 2012. Mycotaxon 119:e26 ((http://mycotaxon.com/resources/checklists/costa_v119_checklist.pdf)); Tederso…
Seq140	Fungi	Chytridiomycota	Rhizophlyctidomycetes	Rhizophlyctidales				na	na	na	na	na	na	na	na	na
Seq141	Fungi	Rozellomycota	Rozellomycotina_cls_Incertae_sedis	GS11				na	na	na	na	na	na	na	na	na
Seq142	Fungi	Mortierellomycota	Mortierellomycetes	Mortierellales	na	na	na	Mortierellales	7	Saprotroph-Symbiotroph	Endophyte-Soil Saprotroph-Undefined Saprotroph	NULL	Microfungus	Possible	Saprobic in soil and thus frequenctly isolated from soil and material contaminated with soil such as hay or rotten silage and spoil tips (Cannon & Kirk 2007)	Cannon PF, Kirk PM. 2007. Fungal Families of the World. CAB International, Cambridge (ISBN: 978-0851998275); Sterkenburg E, et al. 2015. New Phytologist 207:1145-1158 ((https://doi.org/10.1111/nph.13426)); David AS, et al. 2016. Microbial Ecology 71:912-926 ((https://doi.org/10.1007/s00248-015-0712-6))
Seq143	Fungi	Mortierellomycota	Mortierellomycetes	Mortierellales	Mortierellaceae	Mortierella		Mortierella	13	Saprotroph-Symbiotroph	Endophyte-Litter Saprotroph-Soil Saprotroph-Undefined Saprotroph	NULL	Microfungus	Probable	Saprobic in soil and thus frequenctly isolated from soil and material contaminated with soil such as hay or rotten silage and spoil tips (Cannon & Kirk 2007)	Cannon PF, Kirk PM. 2007. Fungal Families of the World. CAB International, Cambridge (ISBN: 978-0851998275); Tedersoo L, et al. 2014. Science 346:e1256688 ((https://doi.org/10.1126/science.1256688)); Purahong W, et al. 2016. Molecular Ecology 25:4059-4074 ((https://doi.org/10.1111/mec.13739))
Seq144	Fungi	Ascomycota	Eurotiomycetes	Chaetothyriales	Herpotrichiellaceae	Exophiala	Exophiala_salmonis	Herpotrichiellaceae	9	Pathotroph-Saprotroph	Animal Pathogen-Fungal Parasite-Undefined Saprotroph	NULL	Facultative Yeast-Microfungus	Probable	Mostly saprobic on plants or other fungi, isolated from soil etc., and from medical sources (Cannon & Kirk 2007)	Cannon PF, Kirk PM. 2007. Fungal Families of the World. CAB International, Cambridge (ISBN: 978-0851998275)
Seq145	Fungi	na	na	na	na	na	na	na	na	na	na	na	na	na	na	na
Seq146	Fungi	Mortierellomycota	Mortierellomycetes	Mortierellales	Mortierellaceae	Mortierella		Mortierella	13	Saprotroph-Symbiotroph	Endophyte-Litter Saprotroph-Soil Saprotroph-Undefined Saprotroph	NULL	Microfungus	Probable	Saprobic in soil and thus frequenctly isolated from soil and material contaminated with soil such as hay or rotten silage and spoil tips (Cannon & Kirk 2007)	Cannon PF, Kirk PM. 2007. Fungal Families of the World. CAB International, Cambridge (ISBN: 978-0851998275); Tedersoo L, et al. 2014. Science 346:e1256688 ((https://doi.org/10.1126/science.1256688)); Purahong W, et al. 2016. Molecular Ecology 25:4059-4074 ((https://doi.org/10.1111/mec.13739))
Seq147	Fungi	Basidiomycota	Agaricomycetes	na	na	na	na	na	na	na	na	na	na	na	na	na
Seq148	Fungi	Ascomycota	Sordariomycetes	Sordariales	Chaetomiaceae	Chaetomium	na	na	na	na	na	na	na	na	na	na
Seq149	Fungi	Ascomycota	Eurotiomycetes	Chaetothyriales	Cyphellophoraceae	Cyphellophora	na	Cyphellophora	13	Pathotroph-Saprotroph	Animal Pathogen-Undefined Saprotroph	NULL	Facultative Yeast-Microfungus	Probable	Consult the current literature for updated names on this group that included the Black Yeasts; Some species are likely opportunistic human pathogen (Irinyi et al. 2015)	Tedersoo L, et al. 2014. Science 346:e1256688 ((https://doi.org/10.1126/science.1256688)); Irinyi L, et al. 2015. Medical Mycology 53:313-337 ((https://doi.org/10.1093/mmy/myv008))
Seq150	Fungi	Ascomycota	Sordariomycetes	Hypocreales	Bionectriaceae	Clonostachys	Clonostachys_rosea	Clonostachys	13	Pathotroph	Plant Pathogen	NULL	NULL	Probable	NULL	Tedersoo L, et al. 2014. Science 346:e1256688 ((https://doi.org/10.1126/science.1256688))
Seq151	Fungi	Ascomycota	Sordariomycetes	Diaporthales	Schizoparmaceae	Coniella	Coniella_pseudogranati	Coniella	13	Pathotroph	Plant Pathogen	NULL	NULL	Probable	NULL	The American Phytopathological Society Common Names of Plant Diseases ((http://www.apsnet.org/publications/commonnames/Pages/default.aspx))
Seq152	Fungi	Ascomycota	Eurotiomycetes	Eurotiales	Aspergillaceae	Talaromyces	Talaromyces_rufus	Talaromyces	13	Saprotroph	Undefined Saprotroph	NULL	NULL	Probable	NULL	Tedersoo L, et al. 2014. Science 346:e1256688 ((https://doi.org/10.1126/science.1256688))
Seq153	Fungi	na	na	na	na	na	na	na	na	na	na	na	na	na	na	na
Seq154	Fungi	Ascomycota	Sordariomycetes	Hypocreales	na	na	na	na	na	na	na	na	na	na	na	na
Seq155	Fungi	Ascomycota	Sordariomycetes	Sordariales	na	na	na	na	na	na	na	na	na	na	na	na
Seq156	Fungi	Ascomycota	Sordariomycetes	Coniochaetales	Coniochaetaceae	Coniochaeta	na	Coniochaeta	13	Pathotroph-Saprotroph-Symbiotroph	Animal Pathogen-Dung Saprotroph-Endophyte-Lichen Parasite-Plant Pathogen-Undefined Saprotroph	NULL	Microfungus	Possible	NULL	Bell A. 1983. Dung Fungi: An Illustrated Guide to Coprophilous Fungi in New Zealand. Victoria University Press, Wellington (ISBN: 978-0864730015); Damm U, et al. 2010. Persoonia 24:60-80 ((http://doi.org/10.3767/003158510X500705)); Costa IPMW, et al. 2012. Mycotaxon 119:e26 ((http://mycotaxon.com/resources/checklists/costa_v119_checklist.pdf)); Tedersoo L, et al. 2014. Science 346:1256688 ((https…
Seq157	Fungi	Ascomycota	Leotiomycetes	Helotiales	na	na	na	na	na	na	na	na	na	na	na	na
Seq158	Fungi	Basidiomycota	Tremellomycetes	Trichosporonales	Trichosporonaceae	Trichosporon		Trichosporon	13	Pathotroph	Animal Pathogen	NULL	NULL	Probable	Likely opportunistic human pathogen (Irinyi et al. 2015)	Irinyi L, et al. 2015. Medical Mycology 53:313-337 ((https://doi.org/10.1093/mmy/myv008)); https://www.cdc.gov ((https://www.cdc.gov))
Seq159	Fungi	Ascomycota	Sordariomycetes	Sordariales	na	na	na	na	na	na	na	na	na	na	na	na
Seq160	Fungi	Ascomycota	Sordariomycetes	Sordariales	Chaetomiaceae	Humicola	Humicola_phialophoroides	na	na	na	na	na	na	na	na	na
Seq161	Fungi	Ascomycota	Sordariomycetes	Microascales	Microascaceae	Pseudallescheria	na	Pseudallescheria	13	Pathotroph-Saprotroph	Animal Pathogen-Undefined Saprotroph	NULL	Microfungus	Probable	Pseudallescheria boydii is sometimes associated with human and animal mycetomas, especially in infections of immunocompromised patients, other species may act as opportunists (Cannon & Kirk 2007)	Cannon PF, Kirk PM. 2007. Fungal Families of the World. CAB International, Cambridge (ISBN: 978-0851998275); Tedersoo L, et al. 2014. Science 346:e1256688 ((https://doi.org/10.1126/science.1256688)); https://www.cdc.gov/ ((https://www.cdc.gov/))
Seq162	Fungi	Chytridiomycota	Spizellomycetes	Spizellomycetales	Spizellomycetaceae			Spizellomycetaceae	9	Pathotroph	Plant Pathogen-Undefined Parasite-Undefined Saprotroph	NULL	Microfungus	Probable	Common in the soil and also as parasites of a range of soil organisms and plants (Cannon & Kirk 2007)	Cannon PF, Kirk PM. 2007. Fungal Families of the World. CAB International, Cambridge (ISBN: 978-0851998275)
Seq163	Fungi	Basidiomycota	Agaricomycetes	Agaricales	na	na	na	Agaricales	7	Pathotroph-Saprotroph-Symbiotroph	Bryophyte Parasite-Dung Saprotroph-Ectomycorrhizal-Fungal Parasite-Leaf Saprotroph-Plant Parasite-Undefined Saprotroph-Wood Saprotroph	NULL	Agaricoid-Gasteroid-Microfungus-Secotioid-Yeast	Possible	Mushrooms and toadstools, Gill fungi, Agarics... lignicolous, sometimes muscicolous or fungicolous, saprobic, mycorrhizal, rarely parasitic on plants or fungi (Kirk et al. 2008)	Kirk PM et al. 2008. Dictionary of the Fungi. Tenth Edition. CAB International, Wallingford (ISBN: 978-0851998268)
Seq164	Fungi	Ascomycota	Eurotiomycetes	Chaetothyriales	Herpotrichiellaceae	Exophiala		Herpotrichiellaceae	9	Pathotroph-Saprotroph	Animal Pathogen-Fungal Parasite-Undefined Saprotroph	NULL	Facultative Yeast-Microfungus	Probable	Mostly saprobic on plants or other fungi, isolated from soil etc., and from medical sources (Cannon & Kirk 2007)	Cannon PF, Kirk PM. 2007. Fungal Families of the World. CAB International, Cambridge (ISBN: 978-0851998275)
Seq165	Fungi	Ascomycota	Sordariomycetes	Hypocreales	Nectriaceae	Fusarium	Fusarium_fujikuroi	Fusarium	13	Pathotroph-Saprotroph-Symbiotroph	Animal Pathogen-Endophyte-Lichen Parasite-Plant Pathogen-Soil Saprotroph-Wood Saprotroph	NULL	Microfungus	Possible	Likely opportunistic human pathogen (Irinyi et al. 2015)	Duncan CG, Eslyn WE. 1966. Mycologia 58:642-664 ((https://doi.org/10.2307/3757045)); Seehann G, et al. 1975. List of Fungi in Soft-Rot Tissue Tests. Institute fur Holzbiologie und Holzschutz, Bundesforschungsanstalt fur Forst - und Holzwirtshaft, Hamburg - Lohbrugge, Germany; Costa IPMW, et al. 2012. Mycotaxon 119:e26 ((http://mycotaxon.com/resources/checklists/costa_v119_checklist.pdf)); Tederso…
Seq166	Fungi	Chytridiomycota	Rhizophlyctidomycetes	Rhizophlyctidales				na	na	na	na	na	na	na	na	na
Seq167	Fungi	Ascomycota	Pezizomycetes	Pezizales	Ascobolaceae	Ascobolus	na	Ascobolus	13	Saprotroph	Dung Saprotroph-Wood Saprotroph	Soft Rot	NULL	Probable	NULL	Duncan CG, Eslyn WE. 1966. Mycologia 58:642-645 ((https://doi.org/10.2307/3757045)); Bell A. 1983. Dung Fungi: An Illustrated Guide to Coprophilous Fungi in New Zealand. Victoria University Press, Wellington (ISBN: 978-0864730015); Tedersoo L, et al. 2014. Science 346:e1256688 ((https://doi.org/10.1126/science.1256688))
Seq168	Fungi	Ascomycota	na	na	na	na	na	na	na	na	na	na	na	na	na	na
Seq169	Fungi	Ascomycota	na	na	na	na	na	na	na	na	na	na	na	na	na	na
Seq170	Fungi	Chytridiomycota	Rhizophlyctidomycetes	Rhizophlyctidales				na	na	na	na	na	na	na	na	na
Seq171	Fungi	Ascomycota	Sordariomycetes	Hypocreales	Stachybotryaceae	Stachybotrys	Stachybotrys_subcylindrosporus	na	na	na	na	na	na	na	na	na
Seq172	Fungi	Chytridiomycota	Spizellomycetes	Spizellomycetales	Spizellomycetaceae			Spizellomycetaceae	9	Pathotroph	Plant Pathogen-Undefined Parasite-Undefined Saprotroph	NULL	Microfungus	Probable	Common in the soil and also as parasites of a range of soil organisms and plants (Cannon & Kirk 2007)	Cannon PF, Kirk PM. 2007. Fungal Families of the World. CAB International, Cambridge (ISBN: 978-0851998275)
Seq173	Fungi	Mortierellomycota	Mortierellomycetes	Mortierellales	Mortierellaceae			Mortierellaceae	9	Saprotroph-Symbiotroph	Endophyte-Litter Saprotroph-Soil Saprotroph-Undefined Saprotroph	NULL	Microfungus	Possible	Saprobic in soil and thus frequenctly isolated from soil and material contaminated with soil such as hay or rotten silage and spoil tips (Cannon & Kirk 2007)	Cannon PF, Kirk PM. 2007. Fungal Families of the World. CAB International, Cambridge (ISBN: 978-0851998275); Purahong W, et al. 2016. Molecular Ecology 25:4059-4074 ((https://doi.org/10.1111/mec.13739))
Seq174	Fungi	Mortierellomycota	Mortierellomycetes	Mortierellales	Mortierellaceae	Mortierella		Mortierella	13	Saprotroph-Symbiotroph	Endophyte-Litter Saprotroph-Soil Saprotroph-Undefined Saprotroph	NULL	Microfungus	Probable	Saprobic in soil and thus frequenctly isolated from soil and material contaminated with soil such as hay or rotten silage and spoil tips (Cannon & Kirk 2007)	Cannon PF, Kirk PM. 2007. Fungal Families of the World. CAB International, Cambridge (ISBN: 978-0851998275); Tedersoo L, et al. 2014. Science 346:e1256688 ((https://doi.org/10.1126/science.1256688)); Purahong W, et al. 2016. Molecular Ecology 25:4059-4074 ((https://doi.org/10.1111/mec.13739))
Seq175	Fungi	Ascomycota	Sordariomycetes	Xylariales	Amphisphaeriaceae	Microdochium	Microdochium_dawsoniorum	Amphisphaeriaceae	9	Saprotroph	Undefined Saprotroph	NULL	NULL	Possible	Saprobes or weak parasites of leaves, stems, etc., often appearing as secondary colonizers following damage to plants by other agents (Cannon & Kirk 2007)	Cannon PF, Kirk PM. 2007. Fungal Families of the World. CAB International, Cambridge (ISBN: 978-0851998275)
Seq176	Fungi	Basidiomycota	Agaricomycetes	Cantharellales	Hydnaceae	Burgoa		na	na	na	na	na	na	na	na	na
Seq177	Fungi	Ascomycota	Dothideomycetes	Pleosporales	na	na	na	na	na	na	na	na	na	na	na	na
Seq178	Fungi	Ascomycota	Dothideomycetes	Pleosporales	Cucurbitariaceae	na	na	Cucurbitariaceae	9	Pathotroph-Saprotroph	Plant Pathogen-Wood Saprotroph	NULL	Microfungus	Probable	Necrotrophic or saprobic on woody plants (Cannon & Kirk 2007)	Cannon PF, Kirk PM. 2007. Fungal Families of the World. CAB International, Cambridge (ISBN: 978-0851998275); Tedersoo L, et al. 2014. Science 346:e1256688 ((https://doi.org/10.1126/science.1256688))
Seq179	Fungi	Basidiomycota	Agaricomycetes	Agaricales	Psathyrellaceae	Psathyrella	Psathyrella_rogueiana	Psathyrella	13	Saprotroph	Wood Saprotroph	NULL	Agaricoid	Probable	NULL	Tedersoo L, et al. 2014. Science 346:e1256688 ((https://doi.org/10.1126/science.1256688))
Seq180	Fungi	Ascomycota	Eurotiomycetes	Eurotiales	Aspergillaceae	Aspergillus	Aspergillus_tritici	na	na	na	na	na	na	na	na	na
Seq181	Fungi	Basidiomycota	Agaricomycetes	Agaricales	Tricholomataceae	Tricholoma		Tricholoma	13	Pathotroph-Symbiotroph	Ectomycorrhizal-Fungal Parasite	NULL	Agaricoid	Highly Probable	Tricholoma species are ectomycorrhizal, occurring in coniferous and broadleaved forests (Cannon & Kirk 2007); T. sclerotoideum is parasitic on Helvella spp.	Cannon PF, Kirk PM. 2007. Fungal Families of the World. CAB International, Cambridge (ISBN: 978-0851998275); Rinaldi AC, et al. 2008. Fungal Diversity 33:1-45 ((http://www.fungaldiversity.org/fdp/sfdp/33-1.pdf)); Tedersoo L, et al. 2010. Mycorrhiza 20:217-263 ((https://doi.org/10.1007/s00572-009-0274-x)); http://mycorrhizas.info/ecmf.html ((http://mycorrhizas.info/ecmf.html))
Seq182	Fungi	Ascomycota	Sordariomycetes	Hypocreales	na	na	na	na	na	na	na	na	na	na	na	na
Seq183	Fungi	Basidiomycota	Agaricomycetes	na	na	na	na	na	na	na	na	na	na	na	na	na
Seq184	Fungi	Chytridiomycota	na	na	na	na	na	na	na	na	na	na	na	na	na	na
Seq185	Fungi	Ascomycota	Sordariomycetes	Hypocreales	Nectriaceae	Calonectria	na	Calonectria	13	Pathotroph	Plant Pathogen	NULL	NULL	Probable	NULL	Tedersoo L, et al. 2014. Science 346:e1256688 ((https://doi.org/10.1126/science.1256688))
Seq186	Fungi	Chytridiomycota	Spizellomycetes	Spizellomycetales	Spizellomycetaceae	Gaertneriomyces	Gaertneriomyces_spectabilis	Gaertneriomyces	13	Pathotroph	Plant Pathogen	NULL	NULL	Probable	NULL	Tedersoo L, et al. 2014. Science 346:e1256688 ((https://doi.org/10.1126/science.1256688))
Seq187	Fungi	Ascomycota	Dothideomycetes	Botryosphaeriales	Botryosphaeriaceae	na	na	Botryosphaeriaceae	9	Pathotroph-Saprotroph-Symbiotroph	Endophyte-Plant Pathogen-Wood Saprotroph	NULL	Microfungus	Probable	Biotrophic, necrotrophic, or saprobic, especially associated with woody tissue (Cannon & Kirk 2007)	Cannon PF, Kirk PM. 2007. Fungal Families of the World. CAB International, Cambridge (ISBN: 978-0851998275)
Seq188	Fungi	Ascomycota	Dothideomycetes	Capnodiales	Cladosporiaceae	Cladosporium	Cladosporium_subuliforme	na	na	na	na	na	na	na	na	na
Seq189	Fungi	Ascomycota	Dothideomycetes	Pleosporales	na	na	na	na	na	na	na	na	na	na	na	na
Seq190	Fungi	Ascomycota	Pezizomycetes	Pezizales	Pyronemataceae	Scutellinia		Scutellinia	13	Saprotroph	Undefined Saprotroph	NULL	Pezizoid	Probable	Common name - eye lash cup	Tedersoo L, et al. 2014. Science 346:e1256688 ((https://doi.org/10.1126/science.1256688))
Seq191	Fungi	Ascomycota	Sordariomycetes	na	na	na	na	na	na	na	na	na	na	na	na	na
Seq192	Fungi	Ascomycota	Eurotiomycetes	Chaetothyriales	Strelitzianaceae	Strelitziana	na	Strelitziana	13	Pathotroph	Plant Pathogen	NULL	NULL	Probable	NULL	Tedersoo L, et al. 2014. Science 346:e1256688 ((https://doi.org/10.1126/science.1256688))
Seq193	Fungi	Ascomycota	Sordariomycetes	Hypocreales	Nectriaceae	Fusarium	Fusarium_solani	Fusarium	13	Pathotroph-Saprotroph-Symbiotroph	Animal Pathogen-Endophyte-Lichen Parasite-Plant Pathogen-Soil Saprotroph-Wood Saprotroph	NULL	Microfungus	Possible	Likely opportunistic human pathogen (Irinyi et al. 2015)	Duncan CG, Eslyn WE. 1966. Mycologia 58:642-664 ((https://doi.org/10.2307/3757045)); Seehann G, et al. 1975. List of Fungi in Soft-Rot Tissue Tests. Institute fur Holzbiologie und Holzschutz, Bundesforschungsanstalt fur Forst - und Holzwirtshaft, Hamburg - Lohbrugge, Germany; Costa IPMW, et al. 2012. Mycotaxon 119:e26 ((http://mycotaxon.com/resources/checklists/costa_v119_checklist.pdf)); Tederso…
Seq194	Fungi	Ascomycota	Sordariomycetes	Boliniales	Boliniales_fam_Incertae_sedis	Junewangia	Junewangia_globulosa	na	na	na	na	na	na	na	na	na
Seq195	Fungi	Basidiomycota	Agaricomycetes	Agaricales	Lyophyllaceae	na	na	Lyophyllaceae	9	Pathotroph-Saprotroph-Symbiotroph	Ectomycorrhizal-Fungal Pathogen-Undefined Saprotroph	NULL	Agaricoid	Possible	NULL	Kirk PM et al. 2008. Dictionary of the Fungi. Tenth Edition. CAB International, Wallingford (ISBN: 978-0851998268)
Seq196	Fungi	Ascomycota	Sordariomycetes	Microascales	Microascaceae	Pseudallescheria	na	Pseudallescheria	13	Pathotroph-Saprotroph	Animal Pathogen-Undefined Saprotroph	NULL	Microfungus	Probable	Pseudallescheria boydii is sometimes associated with human and animal mycetomas, especially in infections of immunocompromised patients, other species may act as opportunists (Cannon & Kirk 2007)	Cannon PF, Kirk PM. 2007. Fungal Families of the World. CAB International, Cambridge (ISBN: 978-0851998275); Tedersoo L, et al. 2014. Science 346:e1256688 ((https://doi.org/10.1126/science.1256688)); https://www.cdc.gov/ ((https://www.cdc.gov/))
Seq197	Fungi	Ascomycota	na	na	na	na	na	na	na	na	na	na	na	na	na	na
Seq198	Fungi	Ascomycota	Sordariomycetes	Hypocreales	Nectriaceae	Fusarium	Fusarium_solani	Fusarium	13	Pathotroph-Saprotroph-Symbiotroph	Animal Pathogen-Endophyte-Lichen Parasite-Plant Pathogen-Soil Saprotroph-Wood Saprotroph	NULL	Microfungus	Possible	Likely opportunistic human pathogen (Irinyi et al. 2015)	Duncan CG, Eslyn WE. 1966. Mycologia 58:642-664 ((https://doi.org/10.2307/3757045)); Seehann G, et al. 1975. List of Fungi in Soft-Rot Tissue Tests. Institute fur Holzbiologie und Holzschutz, Bundesforschungsanstalt fur Forst - und Holzwirtshaft, Hamburg - Lohbrugge, Germany; Costa IPMW, et al. 2012. Mycotaxon 119:e26 ((http://mycotaxon.com/resources/checklists/costa_v119_checklist.pdf)); Tederso…
Seq199	Fungi	Ascomycota	Sordariomycetes	Microascales				na	na	na	na	na	na	na	na	na
Seq200	Fungi	Ascomycota	Dothideomycetes	Pleosporales	Lentitheciaceae	Poaceascoma		na	na	na	na	na	na	na	na	na
Seq201	Fungi	Chytridiomycota	na	na	na	na	na	na	na	na	na	na	na	na	na	na
Seq202	Fungi	Ascomycota	Sordariomycetes	Hypocreales	Nectriaceae	Volutella	Volutella_ciliata	Nectriaceae	9	Pathotroph-Saprotroph-Symbiotroph	Animal Pathogen-Endophyte-Fungal Parasite-Lichen Parasite-Plant Pathogen-Wood Saprotroph	NULL	Microfungus	Possible	Fusarium species are amongst the economically significant plant pathogens (Cannon & Kirk 2007)	Cannon PF, Kirk PM. 2007. Fungal Families of the World. CAB International, Cambridge (ISBN: 978-0851998275); Hirooka Y, et al. 2012. Studies in Mycology 711-210 ((https://doi.org/10.3114/sim0001)); Tedersoo L, et al. 2014. Science 346:e1256688 ((https://doi.org/10.1126/science.1256688)); The American Phytopathological Society Common Names of Plant Diseases ((http://www.apsnet.org/publications/com…
Seq203	Fungi	Basidiomycota	Agaricomycetes	Cantharellales	Ceratobasidiaceae	Thanatephorus	Thanatephorus_cucumeris	Thanatephorus	13	Pathotroph	Plant Pathogen	NULL	NULL	Probable	NULL	Tedersoo L, et al. 2014. Science 346:e1256688 ((https://doi.org/10.1126/science.1256688))
Seq204	Fungi	Ascomycota	na	na	na	na	na	na	na	na	na	na	na	na	na	na
Seq205	Fungi	Ascomycota	Sordariomycetes	Hypocreales	Hypocreaceae	Trichoderma	Trichoderma_lixii	Trichoderma	13	Pathotroph-Saprotroph-Symbiotroph	Animal Pathogen-Endophyte-Epiphyte-Fungal Parasite-Plant Pathogen-Wood Saprotroph	Soft Rot	Microfungus	Probable	Cause of soft-rot (Seehann et al. 1975); Likely opportunistic human pathogen (Irinyi et al. 2015); Endophyte detection method-culture (Busby et al. 2016)	Seehann G, et al. 1975. List of Fungi in Soft-Rot Tissue Tests. Institute fur Holzbiologie und Holzschutz, Bundesforschungsanstalt fur Forst - und Holzwirtshaft, Hamburg - Lohbrugge, Germany; Andrews JH, et al. 1983. Phytopathology 73228-234; Hanada RE, et al. 2010. Fungal Biology 114:901-910 ((https://doi.org/10.1016/j.funbio.2010.08.006)); Costa IPMW, et al. 2012. Mycotaxon 119:e26 ((http://myc…
Seq206	Fungi	Ascomycota	Sordariomycetes	Hypocreales	Nectriaceae	Fusarium	Fusarium_proliferatum	Fusarium	13	Pathotroph-Saprotroph-Symbiotroph	Animal Pathogen-Endophyte-Lichen Parasite-Plant Pathogen-Soil Saprotroph-Wood Saprotroph	NULL	Microfungus	Possible	Likely opportunistic human pathogen (Irinyi et al. 2015)	Duncan CG, Eslyn WE. 1966. Mycologia 58:642-664 ((https://doi.org/10.2307/3757045)); Seehann G, et al. 1975. List of Fungi in Soft-Rot Tissue Tests. Institute fur Holzbiologie und Holzschutz, Bundesforschungsanstalt fur Forst - und Holzwirtshaft, Hamburg - Lohbrugge, Germany; Costa IPMW, et al. 2012. Mycotaxon 119:e26 ((http://mycotaxon.com/resources/checklists/costa_v119_checklist.pdf)); Tederso…
Seq207	Fungi	Ascomycota	Leotiomycetes	Helotiales	na	na	na	na	na	na	na	na	na	na	na	na
Seq208	Fungi	Ascomycota	Sordariomycetes	Sordariales	na	na	na	na	na	na	na	na	na	na	na	na
Seq209	Fungi	Ascomycota	Sordariomycetes	Glomerellales	Glomerellaceae	Colletotrichum	Colletotrichum_siamense	Colletotrichum	13	Pathotroph-Symbiotroph	Endophyte-Plant Pathogen	NULL	Microfungus	Probable	NULL	Costa IPMW, et al. 2012. Mycotaxon 119:e26 ((http://mycotaxon.com/resources/checklists/costa_v119_checklist.pdf)); Tedersoo L, et al. 2014. Science 346:e1256688 ((https://doi.org/10.1126/science.1256688)); The American Phytopathological Society Common Names of Plant Diseases ((http://www.apsnet.org/publications/commonnames/Pages/default.aspx))
Seq210	Fungi	Ascomycota	Sordariomycetes	Microascales	Microascaceae	na	na	Microascaceae	9	Pathotroph-Saprotroph-Symbiotroph	Animal Pathogen-Endophyte-Plant Pathogen-Undefined Saprotroph	NULL	Microfungus	Possible	Saprobic in soil or rotting vegetation, some species heat-tolerant and associatated with silage and compost, a few associated with humans and animals (Cannon & Kirk 2007)	Cannon PF, Kirk PM. 2007. Fungal Families of the World. CAB International, Cambridge (ISBN: 978-0851998275)
Seq211	Fungi	Basidiomycota	Agaricomycetes	Agaricales	na	na	na	Agaricales	7	Pathotroph-Saprotroph-Symbiotroph	Bryophyte Parasite-Dung Saprotroph-Ectomycorrhizal-Fungal Parasite-Leaf Saprotroph-Plant Parasite-Undefined Saprotroph-Wood Saprotroph	NULL	Agaricoid-Gasteroid-Microfungus-Secotioid-Yeast	Possible	Mushrooms and toadstools, Gill fungi, Agarics... lignicolous, sometimes muscicolous or fungicolous, saprobic, mycorrhizal, rarely parasitic on plants or fungi (Kirk et al. 2008)	Kirk PM et al. 2008. Dictionary of the Fungi. Tenth Edition. CAB International, Wallingford (ISBN: 978-0851998268)
Seq212	Fungi	Ascomycota	Sordariomycetes	Hypocreales	Nectriaceae	Fusarium	Fusarium_solani	Fusarium	13	Pathotroph-Saprotroph-Symbiotroph	Animal Pathogen-Endophyte-Lichen Parasite-Plant Pathogen-Soil Saprotroph-Wood Saprotroph	NULL	Microfungus	Possible	Likely opportunistic human pathogen (Irinyi et al. 2015)	Duncan CG, Eslyn WE. 1966. Mycologia 58:642-664 ((https://doi.org/10.2307/3757045)); Seehann G, et al. 1975. List of Fungi in Soft-Rot Tissue Tests. Institute fur Holzbiologie und Holzschutz, Bundesforschungsanstalt fur Forst - und Holzwirtshaft, Hamburg - Lohbrugge, Germany; Costa IPMW, et al. 2012. Mycotaxon 119:e26 ((http://mycotaxon.com/resources/checklists/costa_v119_checklist.pdf)); Tederso…
Seq213	Fungi	Ascomycota	Saccharomycetes	Saccharomycetales	Saccharomycetales_fam_Incertae_sedis	Nadsonia	Nadsonia_starkeyi-henricii	na	na	na	na	na	na	na	na	na
Seq214	Fungi	na	na	na	na	na	na	na	na	na	na	na	na	na	na	na
Seq215	Fungi	Chytridiomycota	na	na	na	na	na	na	na	na	na	na	na	na	na	na
Seq216	Fungi	Ascomycota	Sordariomycetes	na	na	na	na	na	na	na	na	na	na	na	na	na
Seq217	Fungi	Ascomycota	Eurotiomycetes	Chaetothyriales	na	na	na	na	na	na	na	na	na	na	na	na
Seq218	Fungi	Basidiomycota	Agaricomycetes	Agaricales	Bolbitiaceae	Conocybe	Conocybe_coniferarum	Conocybe	13	Saprotroph	Undefined Saprotroph	NULL	Agaricoid	Probable	NULL	Tedersoo L, et al. 2014. Science 346:e1256688 ((https://doi.org/10.1126/science.1256688))
Seq219	Fungi	na	na	na	na	na	na	na	na	na	na	na	na	na	na	na
Seq220	Fungi	na	na	na	na	na	na	na	na	na	na	na	na	na	na	na
Seq221	Fungi	na	na	na	na	na	na	na	na	na	na	na	na	na	na	na
Seq222	Fungi	Ascomycota	Leotiomycetes	Helotiales	Helotiaceae	Scytalidium		Scytalidium	13	Saprotroph	Wood Saprotroph	Soft Rot	NULL	Probable	NULL	Nilsson T. 1973. Studia Forestalia Suecica 104:1-40 ((https://pub.epsilon.slu.se/5711/)); Costa IPMW, et al. 2012. Mycotaxon 119:e26 ((http://mycotaxon.com/resources/checklists/costa_v119_checklist.pdf)); Tedersoo L, et al. 2014. Science 346:e1256688 ((https://doi.org/10.1126/science.1256688)); The American Phytopathological Society Common Names of Plant Diseases ((http://www.apsnet.org/publicati…
Seq223	Fungi	Ascomycota	Eurotiomycetes	Eurotiales	Aspergillaceae	Penicillium	Penicillium_oxalicum	Penicillium	13	Saprotroph	Dung Saprotroph-Undefined Saprotroph-Wood Saprotroph	Soft Rot	Microfungus	Highly Probable	NULL	Duncan CG, Eslyn WE. 1966. Mycologia 58642-664; Seehann G, et al. 1975. List of Fungi in Soft-Rot Tissue Tests. Institute fur Holzbiologie und Holzschutz, Bundesforschungsanstalt fur Forst - und Holzwirtshaft, Hamburg - Lohbrugge, Germany; Costa IPMW, et al. 2012. Mycotaxon 119:e26 ((http://mycotaxon.com/resources/checklists/costa_v119_checklist.pdf)); Bills GF, et al. 2013. Current Opinion in Mi…
Seq224	Fungi	Basidiomycota	na	na	na	na	na	na	na	na	na	na	na	na	na	na
Seq225	Fungi	Basidiomycota	Agaricomycetes	Agaricales	na	na	na	Agaricales	7	Pathotroph-Saprotroph-Symbiotroph	Bryophyte Parasite-Dung Saprotroph-Ectomycorrhizal-Fungal Parasite-Leaf Saprotroph-Plant Parasite-Undefined Saprotroph-Wood Saprotroph	NULL	Agaricoid-Gasteroid-Microfungus-Secotioid-Yeast	Possible	Mushrooms and toadstools, Gill fungi, Agarics... lignicolous, sometimes muscicolous or fungicolous, saprobic, mycorrhizal, rarely parasitic on plants or fungi (Kirk et al. 2008)	Kirk PM et al. 2008. Dictionary of the Fungi. Tenth Edition. CAB International, Wallingford (ISBN: 978-0851998268)
Seq226	Fungi	Ascomycota	Dothideomycetes	Pleosporales	Pleosporaceae	Curvularia	Curvularia_pseudoprotuberata	Curvularia	13	Pathotroph	Plant Pathogen	NULL	Microfungus	Probable	NULL	Tedersoo L, et al. 2014. Science 346:e1256688 ((https://doi.org/10.1126/science.1256688))
Seq227	Fungi	Ascomycota	Sordariomycetes	Sordariales	na	na	na	na	na	na	na	na	na	na	na	na
Seq228	Fungi	Basidiomycota	Tremellomycetes	Filobasidiales	Piskurozymaceae	Solicoccozyma		na	na	na	na	na	na	na	na	na
Seq229	Fungi	Basidiomycota	Agaricomycetes	Agaricales	Psathyrellaceae	Psathyrella	na	Psathyrella	13	Saprotroph	Wood Saprotroph	NULL	Agaricoid	Probable	NULL	Tedersoo L, et al. 2014. Science 346:e1256688 ((https://doi.org/10.1126/science.1256688))
Seq230	Fungi	Ascomycota	Pezizomycetes	Pezizales	Ascodesmidaceae	Eleutherascus		Eleutherascus	13	Saprotroph	Undefined Saprotroph	NULL	NULL	Probable	NULL	Tedersoo L, et al. 2014. Science 346:e1256688 ((https://doi.org/10.1126/science.1256688))
Seq231	Fungi	Chytridiomycota						na	na	na	na	na	na	na	na	na
Seq232	Fungi	Ascomycota	Sordariomycetes	Microascales	Microascaceae	Pseudallescheria		Pseudallescheria	13	Pathotroph-Saprotroph	Animal Pathogen-Undefined Saprotroph	NULL	Microfungus	Probable	Pseudallescheria boydii is sometimes associated with human and animal mycetomas, especially in infections of immunocompromised patients, other species may act as opportunists (Cannon & Kirk 2007)	Cannon PF, Kirk PM. 2007. Fungal Families of the World. CAB International, Cambridge (ISBN: 978-0851998275); Tedersoo L, et al. 2014. Science 346:e1256688 ((https://doi.org/10.1126/science.1256688)); https://www.cdc.gov/ ((https://www.cdc.gov/))
Seq233	Fungi	Basidiomycota	Agaricomycetes	na	na	na	na	na	na	na	na	na	na	na	na	na
Seq234	Fungi	Ascomycota	Pezizomycetes	Pezizales	Pyronemataceae	Humaria		Pyronemataceae	9	Saprotroph-Symbiotroph	Dung Saprotroph-Ectomycorrhizal-Soil Saprotroph-Wood Saprotroph	NULL	Gasteroid-Pezizoid	Possible	Saprobic on soil, dung or rotten wood or mycorrhizal, some species hypogeous, others associated with fire sites (Cannon & Kirk 2007)	Cannon PF, Kirk PM. 2007. Fungal Families of the World. CAB International, Cambridge (ISBN: 978-0851998275)
Seq235	Fungi	Basidiomycota	na	na	na	na	na	na	na	na	na	na	na	na	na	na
Seq236	Fungi	Chytridiomycota	Spizellomycetes	Spizellomycetales	Powellomycetaceae	Fimicolochytrium		Fimicolochytrium	13	Pathotroph	Plant Pathogen	NULL	NULL	Probable	NULL	Tedersoo L, et al. 2014. Science 346:e1256688 ((https://doi.org/10.1126/science.1256688))
Seq237	Fungi	Ascomycota	Pezizomycetes	Pezizales	Ascobolaceae	Ascobolus		Ascobolus	13	Saprotroph	Dung Saprotroph-Wood Saprotroph	Soft Rot	NULL	Probable	NULL	Duncan CG, Eslyn WE. 1966. Mycologia 58:642-645 ((https://doi.org/10.2307/3757045)); Bell A. 1983. Dung Fungi: An Illustrated Guide to Coprophilous Fungi in New Zealand. Victoria University Press, Wellington (ISBN: 978-0864730015); Tedersoo L, et al. 2014. Science 346:e1256688 ((https://doi.org/10.1126/science.1256688))
Seq238	Fungi	Ascomycota	Dothideomycetes	Botryosphaeriales	Botryosphaeriaceae	Neofusicoccum	Neofusicoccum_grevilleae	Neofusicoccum	13	Pathotroph	Plant Pathogen	NULL	NULL	Probable	NULL	Tedersoo L, et al. 2014. Science 346:e1256688 ((https://doi.org/10.1126/science.1256688))
Seq239	Fungi	Ascomycota	Eurotiomycetes	Eurotiales	Aspergillaceae	Talaromyces	Talaromyces_rufus	Talaromyces	13	Saprotroph	Undefined Saprotroph	NULL	NULL	Probable	NULL	Tedersoo L, et al. 2014. Science 346:e1256688 ((https://doi.org/10.1126/science.1256688))
Seq240	Fungi	Ascomycota	Sordariomycetes	Glomerellales	Plectosphaerellaceae	Furcasterigmium	Furcasterigmium_furcatum	Plectosphaerellaceae	13	Pathotroph-Saprotroph-Symbiotroph	Animal Pathogen-Endophyte-Fungal Parasite-Plant Pathogen-Wood Saprotroph	NULL	Microfungus	Possible	NULL	Duncan CG, Eslyn WE. 1966. Mycologia 58:642-645 ((https://doi.org/10.2307/3757045)); Nilsson T. 1973. Studia Forestalia Suecica 104:1-40 ((https://pub.epsilon.slu.se/5711/)); Worrall JJ, et al. 1997. Mycologia 89:199-219 ((https://doi.org/10.2307/3761073)); Hanada RE, et al. 2010. Fungal Biology 114:901-910 ((https://doi.org/10.1016/j.funbio.2010.08.006)); Del Olmo-Ruiz M, Arnold AE. 2014. Mycolo…
Seq241	Fungi	Ascomycota	Dothideomycetes	Pleosporales	Didymosphaeriaceae	Paracamarosporium	Paracamarosporium_mamanes	Didymosphaeriaceae	9	Pathotroph-Saprotroph-Symbiotroph	Endophyte-Lichen Parasite-Plant Pathogen-Undefined Saprotroph	NULL	Microfungus	Probable	Saprobes in both woody and herbaceous material, also parasitic on other fungi (Cannon & Kirk 2007)	Cannon PF, Kirk PM. 2007. Fungal Families of the World. CAB International, Cambridge (ISBN: 978-0851998275); Massimo NC, et al. 2015. Microbial Ecology 70:61-76 ((https://doi.org/10.1007/s00248-014-0563-6))
Seq242	Fungi	Ascomycota	Sordariomycetes	Hypocreales	Nectriaceae	Calonectria	na	Calonectria	13	Pathotroph	Plant Pathogen	NULL	NULL	Probable	NULL	Tedersoo L, et al. 2014. Science 346:e1256688 ((https://doi.org/10.1126/science.1256688))
Seq243	Fungi	Ascomycota	Sordariomycetes	Hypocreales	Nectriaceae	Paracremonium	Paracremonium_binnewijzendii	Nectriaceae	9	Pathotroph-Saprotroph-Symbiotroph	Animal Pathogen-Endophyte-Fungal Parasite-Lichen Parasite-Plant Pathogen-Wood Saprotroph	NULL	Microfungus	Possible	Fusarium species are amongst the economically significant plant pathogens (Cannon & Kirk 2007)	Cannon PF, Kirk PM. 2007. Fungal Families of the World. CAB International, Cambridge (ISBN: 978-0851998275); Hirooka Y, et al. 2012. Studies in Mycology 711-210 ((https://doi.org/10.3114/sim0001)); Tedersoo L, et al. 2014. Science 346:e1256688 ((https://doi.org/10.1126/science.1256688)); The American Phytopathological Society Common Names of Plant Diseases ((http://www.apsnet.org/publications/com…
Seq244	Fungi	Basidiomycota	na	na	na	na	na	na	na	na	na	na	na	na	na	na
Seq245	Fungi	na	na	na	na	na	na	na	na	na	na	na	na	na	na	na
Seq246	Fungi	Ascomycota	Sordariomycetes	Branch06				na	na	na	na	na	na	na	na	na
Seq247	Fungi	Ascomycota	Sordariomycetes	Hypocreales	Hypocreaceae	Trichoderma	Trichoderma_viride	Trichoderma	13	Pathotroph-Saprotroph-Symbiotroph	Animal Pathogen-Endophyte-Epiphyte-Fungal Parasite-Plant Pathogen-Wood Saprotroph	Soft Rot	Microfungus	Probable	Cause of soft-rot (Seehann et al. 1975); Likely opportunistic human pathogen (Irinyi et al. 2015); Endophyte detection method-culture (Busby et al. 2016)	Seehann G, et al. 1975. List of Fungi in Soft-Rot Tissue Tests. Institute fur Holzbiologie und Holzschutz, Bundesforschungsanstalt fur Forst - und Holzwirtshaft, Hamburg - Lohbrugge, Germany; Andrews JH, et al. 1983. Phytopathology 73228-234; Hanada RE, et al. 2010. Fungal Biology 114:901-910 ((https://doi.org/10.1016/j.funbio.2010.08.006)); Costa IPMW, et al. 2012. Mycotaxon 119:e26 ((http://myc…
Seq248	Fungi	Ascomycota	Sordariomycetes	Amphisphaeriales	Discosiaceae	Discosia	Discosia_pseudoartocreas	na	na	na	na	na	na	na	na	na
Seq249	Fungi	Ascomycota	Dothideomycetes	Pleosporales	Tetraplosphaeriaceae	Tetraploa		Tetraploa	13	Saprotroph	Undefined Saprotroph	NULL	NULL	Probable	NULL	Tedersoo L, et al. 2014. Science 346:e1256688 ((https://doi.org/10.1126/science.1256688))
Seq250	Fungi	Ascomycota	na	na	na	na	na	na	na	na	na	na	na	na	na	na
Seq251	Fungi	Basidiomycota	Agaricomycetes	na	na	na	na	na	na	na	na	na	na	na	na	na
Seq252	Fungi	Ascomycota	Sordariomycetes	Hypocreales	Nectriaceae	Fusarium	Fusarium_fujikuroi	Fusarium	13	Pathotroph-Saprotroph-Symbiotroph	Animal Pathogen-Endophyte-Lichen Parasite-Plant Pathogen-Soil Saprotroph-Wood Saprotroph	NULL	Microfungus	Possible	Likely opportunistic human pathogen (Irinyi et al. 2015)	Duncan CG, Eslyn WE. 1966. Mycologia 58:642-664 ((https://doi.org/10.2307/3757045)); Seehann G, et al. 1975. List of Fungi in Soft-Rot Tissue Tests. Institute fur Holzbiologie und Holzschutz, Bundesforschungsanstalt fur Forst - und Holzwirtshaft, Hamburg - Lohbrugge, Germany; Costa IPMW, et al. 2012. Mycotaxon 119:e26 ((http://mycotaxon.com/resources/checklists/costa_v119_checklist.pdf)); Tederso…
Seq253	Fungi	Basidiomycota	Agaricomycetes	Agaricales	Psathyrellaceae	Psathyrella	na	Psathyrella	13	Saprotroph	Wood Saprotroph	NULL	Agaricoid	Probable	NULL	Tedersoo L, et al. 2014. Science 346:e1256688 ((https://doi.org/10.1126/science.1256688))
Seq254	Fungi	Ascomycota	Sordariomycetes	Microascales				na	na	na	na	na	na	na	na	na
Seq255	Fungi	Ascomycota	na	na	na	na	na	na	na	na	na	na	na	na	na	na
Seq256	Fungi	Ascomycota	Dothideomycetes	Pleosporales	Acrocalymmaceae	Acrocalymma	Acrocalymma_cycadis	Acrocalymma	13	Saprotroph	Undefined Saprotroph	NULL	NULL	Probable	NULL	Tedersoo L, et al. 2014. Science 346:e1256688 ((https://doi.org/10.1126/science.1256688))
Seq257	Fungi	Ascomycota	Sordariomycetes	Coniochaetales	Coniochaetaceae	Coniochaeta	na	Coniochaeta	13	Pathotroph-Saprotroph-Symbiotroph	Animal Pathogen-Dung Saprotroph-Endophyte-Lichen Parasite-Plant Pathogen-Undefined Saprotroph	NULL	Microfungus	Possible	NULL	Bell A. 1983. Dung Fungi: An Illustrated Guide to Coprophilous Fungi in New Zealand. Victoria University Press, Wellington (ISBN: 978-0864730015); Damm U, et al. 2010. Persoonia 24:60-80 ((http://doi.org/10.3767/003158510X500705)); Costa IPMW, et al. 2012. Mycotaxon 119:e26 ((http://mycotaxon.com/resources/checklists/costa_v119_checklist.pdf)); Tedersoo L, et al. 2014. Science 346:1256688 ((https…
Seq258	Fungi	Ascomycota	Dothideomycetes	Pleosporales	na	na	na	na	na	na	na	na	na	na	na	na
Seq259	Fungi	Ascomycota	Eurotiomycetes	Chaetothyriales	Herpotrichiellaceae	Exophiala		Herpotrichiellaceae	9	Pathotroph-Saprotroph	Animal Pathogen-Fungal Parasite-Undefined Saprotroph	NULL	Facultative Yeast-Microfungus	Probable	Mostly saprobic on plants or other fungi, isolated from soil etc., and from medical sources (Cannon & Kirk 2007)	Cannon PF, Kirk PM. 2007. Fungal Families of the World. CAB International, Cambridge (ISBN: 978-0851998275)
Seq260	Fungi	Ascomycota	Sordariomycetes	Xylariales	Amphisphaeriaceae	Microdochium	Microdochium_dawsoniorum	Amphisphaeriaceae	9	Saprotroph	Undefined Saprotroph	NULL	NULL	Possible	Saprobes or weak parasites of leaves, stems, etc., often appearing as secondary colonizers following damage to plants by other agents (Cannon & Kirk 2007)	Cannon PF, Kirk PM. 2007. Fungal Families of the World. CAB International, Cambridge (ISBN: 978-0851998275)
Seq261	Fungi	Ascomycota	Dothideomycetes	Pleosporales	Sporormiaceae	Westerdykella	Westerdykella_multispora	Westerdykella	13	Saprotroph	Undefined Saprotroph	NULL	NULL	Probable	NULL	Tedersoo L, et al. 2014. Science 346:e1256688 ((https://doi.org/10.1126/science.1256688))
Seq262	Fungi	Ascomycota	Sordariomycetes	na	na	na	na	na	na	na	na	na	na	na	na	na
Seq263	Fungi	Ascomycota	Sordariomycetes	Magnaporthales	Magnaporthaceae	Arxiella	Arxiella_dolichandrae	Arxiella	13	Pathotroph-Saprotroph	Plant Pathogen-Undefined Saprotroph	NULL	Microfungus	Probable	From leaf litter, leaf spots, and soil (Calduch et al. 2002)	Calduch M, et al. 2002. Mycologia 94:355-361 ((https://doi.org/10.1080/15572536.2003.11833241))
Seq264	Fungi	Ascomycota	Sordariomycetes	na	na	na	na	na	na	na	na	na	na	na	na	na
Seq265	Fungi	na	na	na	na	na	na	na	na	na	na	na	na	na	na	na
Seq266	Fungi	Ascomycota	Sordariomycetes	Hypocreales	Hypocreales_fam_Incertae_sedis	Emericellopsis	Emericellopsis_robusta	Emericellopsis	13	Saprotroph	Undefined Saprotroph	NULL	NULL	Probable	NULL	Tedersoo L, et al. 2014. Science 346:e1256688 ((https://doi.org/10.1126/science.1256688))
Seq267	Fungi	Ascomycota	Sordariomycetes	Amphisphaeriales	Discosiaceae	Discosia	Discosia_pseudoartocreas	na	na	na	na	na	na	na	na	na
Seq268	Fungi	na	na	na	na	na	na	na	na	na	na	na	na	na	na	na
Seq269	Fungi	Basidiomycota	Agaricomycetes	Polyporales	Meruliaceae	Phlebia		Phlebia	13	Saprotroph	Wood Saprotroph	White Rot	Corticioid	Highly Probable	NULL	Kirk PM et al. 2008. Dictionary of the Fungi. Tenth Edition. CAB International, Wallingford (ISBN: 978-0851998268)
Seq270	Fungi	Ascomycota	Eurotiomycetes	Eurotiales	Aspergillaceae	na	na	na	na	na	na	na	na	na	na	na
Seq271	Fungi	Chytridiomycota	Rhizophlyctidomycetes	Rhizophlyctidales	Rhizophlyctidaceae			na	na	na	na	na	na	na	na	na
Seq272	Fungi	Ascomycota	Dothideomycetes	Pleosporales	Pleosporaceae	na	na	Pleosporaceae	9	Pathotroph-Saprotroph	Endophyte-Lichen Parasite-Plant Pathogen-Undefined Saprotroph	NULL	Microfungus	Probable	Necrotrophic pathogens and saprobes, especially associated with grasses. Many species are seed-borne (Cannon & Kirk 2007)	Cannon PF, Kirk PM. 2007. Fungal Families of the World. CAB International, Cambridge (ISBN: 978-0851998275); David AS, et al. 2016. Microbial Ecology 71:912-926 ((https://doi.org/10.1007/s00248-015-0712-6)); Lawrey JD, Diederich P. 2016. http://www.lichenicolous.net (accessed 24 May 2017) ((http://www.lichenicolous.net))
Seq273	Fungi	Ascomycota	Sordariomycetes	Hypocreales	Nectriaceae	Fusarium	Fusarium_sporotrichioides	Fusarium	13	Pathotroph-Saprotroph-Symbiotroph	Animal Pathogen-Endophyte-Lichen Parasite-Plant Pathogen-Soil Saprotroph-Wood Saprotroph	NULL	Microfungus	Possible	Likely opportunistic human pathogen (Irinyi et al. 2015)	Duncan CG, Eslyn WE. 1966. Mycologia 58:642-664 ((https://doi.org/10.2307/3757045)); Seehann G, et al. 1975. List of Fungi in Soft-Rot Tissue Tests. Institute fur Holzbiologie und Holzschutz, Bundesforschungsanstalt fur Forst - und Holzwirtshaft, Hamburg - Lohbrugge, Germany; Costa IPMW, et al. 2012. Mycotaxon 119:e26 ((http://mycotaxon.com/resources/checklists/costa_v119_checklist.pdf)); Tederso…
Seq274	Fungi	Ascomycota	Dothideomycetes					na	na	na	na	na	na	na	na	na
Seq275	Fungi	Ascomycota	Dothideomycetes	Pleosporales	Cucurbitariaceae	Neocucurbitaria	Neocucurbitaria_rhamnicola	Cucurbitariaceae	9	Pathotroph-Saprotroph	Plant Pathogen-Wood Saprotroph	NULL	Microfungus	Probable	Necrotrophic or saprobic on woody plants (Cannon & Kirk 2007)	Cannon PF, Kirk PM. 2007. Fungal Families of the World. CAB International, Cambridge (ISBN: 978-0851998275); Tedersoo L, et al. 2014. Science 346:e1256688 ((https://doi.org/10.1126/science.1256688))
Seq276	Fungi	Ascomycota	Dothideomycetes	Capnodiales	Cladosporiaceae	Cladosporium	Cladosporium_subuliforme	na	na	na	na	na	na	na	na	na
Seq277	Fungi	Ascomycota	Pezizomycetes	Pezizales	Ascobolaceae	Ascobolus		Ascobolus	13	Saprotroph	Dung Saprotroph-Wood Saprotroph	Soft Rot	NULL	Probable	NULL	Duncan CG, Eslyn WE. 1966. Mycologia 58:642-645 ((https://doi.org/10.2307/3757045)); Bell A. 1983. Dung Fungi: An Illustrated Guide to Coprophilous Fungi in New Zealand. Victoria University Press, Wellington (ISBN: 978-0864730015); Tedersoo L, et al. 2014. Science 346:e1256688 ((https://doi.org/10.1126/science.1256688))
Seq278	Fungi	Ascomycota	Leotiomycetes	Thelebolales	Pseudeurotiaceae	Gymnostellatospora	Gymnostellatospora_japonica	Gymnostellatospora	13	Saprotroph	Undefined Saprotroph	NULL	NULL	Probable	NULL	Tedersoo L, et al. 2014. Science 346:e1256688 ((https://doi.org/10.1126/science.1256688))
Seq279	Fungi	Ascomycota	Eurotiomycetes	Chaetothyriales	Trichomeriaceae	Knufia	na	Knufia	13	Pathotroph-Saprotroph	Animal Pathogen-Plant Pathogen-Soil Saprotroph-Undefined Saprotroph	NULL	Microfungus	Possible	Species isolated from tumour-like stem and branch deformities of Populus tremuloides, bark of Populus, rocks, and clinical samples, with one species causes opportunistic skin infections in humans (Crous et al. 2013)	Li DM, et al. 2008. Studies in Mycology 61:131-136 ((https://doi.org/10.3114/sim.2008.61.13)); Crous PW, et al. 2013. Persoonia 31188-296; Irinyi L, et al. 2015. Medical Mycology 53:313-337 ((https://doi.org/10.1093/mmy/myv008))((https://doi.org/10.1093/mmy/myv008))
Seq280	Fungi	Basidiomycota	Agaricomycetes	na	na	na	na	na	na	na	na	na	na	na	na	na
Seq281	Fungi	na	na	na	na	na	na	na	na	na	na	na	na	na	na	na
Seq282	Fungi	Ascomycota	Sordariomycetes	Sordariales	Chaetomiaceae	na	na	na	na	na	na	na	na	na	na	na
Seq283	Fungi	Ascomycota	na	na	na	na	na	na	na	na	na	na	na	na	na	na
Seq284	Fungi	Ascomycota	Sordariomycetes	Branch06				na	na	na	na	na	na	na	na	na
Seq285	Fungi	Ascomycota	Pezizomycetes	Pezizales	Ascobolaceae	Ascobolus		Ascobolus	13	Saprotroph	Dung Saprotroph-Wood Saprotroph	Soft Rot	NULL	Probable	NULL	Duncan CG, Eslyn WE. 1966. Mycologia 58:642-645 ((https://doi.org/10.2307/3757045)); Bell A. 1983. Dung Fungi: An Illustrated Guide to Coprophilous Fungi in New Zealand. Victoria University Press, Wellington (ISBN: 978-0864730015); Tedersoo L, et al. 2014. Science 346:e1256688 ((https://doi.org/10.1126/science.1256688))
Seq286	Fungi	Ascomycota	Sordariomycetes	na	na	na	na	na	na	na	na	na	na	na	na	na
Seq287	Fungi	Ascomycota	Sordariomycetes	Branch06				na	na	na	na	na	na	na	na	na
Seq288	Fungi	na	na	na	na	na	na	na	na	na	na	na	na	na	na	na
Seq289	Fungi	Ascomycota	Sordariomycetes	Hypocreales	Bionectriaceae	Geosmithia	na	Bionectriaceae	9	Pathotroph-Saprotroph	Algal Parasite-Bryophyte Parasite-Fungal Parasite-Undefined Saprotroph	NULL	Microfungus	Probable	Associated with plant material, especially on wood and herbaceous debris, or with algae, bryophyte or other fungi, rarely pathogenic (Cannon & Kirk 2007)	Cannon PF, Kirk PM. 2007. Fungal Families of the World. CAB International, Cambridge (ISBN: 978-0851998275)
Seq290	Fungi	Ascomycota	na	na	na	na	na	na	na	na	na	na	na	na	na	na
Seq291	Fungi	Mortierellomycota	Mortierellomycetes	Mortierellales	Mortierellaceae	Mortierella		Mortierella	13	Saprotroph-Symbiotroph	Endophyte-Litter Saprotroph-Soil Saprotroph-Undefined Saprotroph	NULL	Microfungus	Probable	Saprobic in soil and thus frequenctly isolated from soil and material contaminated with soil such as hay or rotten silage and spoil tips (Cannon & Kirk 2007)	Cannon PF, Kirk PM. 2007. Fungal Families of the World. CAB International, Cambridge (ISBN: 978-0851998275); Tedersoo L, et al. 2014. Science 346:e1256688 ((https://doi.org/10.1126/science.1256688)); Purahong W, et al. 2016. Molecular Ecology 25:4059-4074 ((https://doi.org/10.1111/mec.13739))
Seq292	Fungi	Ascomycota	Sordariomycetes	Glomerellales	Plectosphaerellaceae	na	na	Plectosphaerellaceae	13	Pathotroph-Saprotroph-Symbiotroph	Animal Pathogen-Endophyte-Fungal Parasite-Plant Pathogen-Wood Saprotroph	NULL	Microfungus	Possible	NULL	Duncan CG, Eslyn WE. 1966. Mycologia 58:642-645 ((https://doi.org/10.2307/3757045)); Nilsson T. 1973. Studia Forestalia Suecica 104:1-40 ((https://pub.epsilon.slu.se/5711/)); Worrall JJ, et al. 1997. Mycologia 89:199-219 ((https://doi.org/10.2307/3761073)); Hanada RE, et al. 2010. Fungal Biology 114:901-910 ((https://doi.org/10.1016/j.funbio.2010.08.006)); Del Olmo-Ruiz M, Arnold AE. 2014. Mycolo…
Seq293	Fungi	Ascomycota	Sordariomycetes	na	na	na	na	na	na	na	na	na	na	na	na	na
Seq294	Fungi	Chytridiomycota	Rhizophydiomycetes	Rhizophydiales				na	na	na	na	na	na	na	na	na
Seq295	Fungi	Ascomycota	Pezizomycetes	Pezizales	Ascodesmidaceae	Eleutherascus		Eleutherascus	13	Saprotroph	Undefined Saprotroph	NULL	NULL	Probable	NULL	Tedersoo L, et al. 2014. Science 346:e1256688 ((https://doi.org/10.1126/science.1256688))
Seq296	Fungi	Basidiomycota	Agaricomycetes	Agaricales	Bolbitiaceae	Conocybe	Conocybe_coniferarum	Conocybe	13	Saprotroph	Undefined Saprotroph	NULL	Agaricoid	Probable	NULL	Tedersoo L, et al. 2014. Science 346:e1256688 ((https://doi.org/10.1126/science.1256688))
Seq297	Fungi	Ascomycota	Eurotiomycetes	Eurotiales	Aspergillaceae	Talaromyces	Talaromyces_rufus	Talaromyces	13	Saprotroph	Undefined Saprotroph	NULL	NULL	Probable	NULL	Tedersoo L, et al. 2014. Science 346:e1256688 ((https://doi.org/10.1126/science.1256688))
Seq298	Fungi	Chytridiomycota	Spizellomycetes	Spizellomycetales	Powellomycetaceae	na	na	na	na	na	na	na	na	na	na	na
Seq299	Fungi	Ascomycota	Eurotiomycetes	Eurotiales	Aspergillaceae	Penicillium	Penicillium_rubidurum	Penicillium	13	Saprotroph	Dung Saprotroph-Undefined Saprotroph-Wood Saprotroph	Soft Rot	Microfungus	Highly Probable	NULL	Duncan CG, Eslyn WE. 1966. Mycologia 58642-664; Seehann G, et al. 1975. List of Fungi in Soft-Rot Tissue Tests. Institute fur Holzbiologie und Holzschutz, Bundesforschungsanstalt fur Forst - und Holzwirtshaft, Hamburg - Lohbrugge, Germany; Costa IPMW, et al. 2012. Mycotaxon 119:e26 ((http://mycotaxon.com/resources/checklists/costa_v119_checklist.pdf)); Bills GF, et al. 2013. Current Opinion in Mi…
Seq300	Fungi	Ascomycota	Eurotiomycetes	Eurotiales	Aspergillaceae	Aspergillus	Aspergillus_subflavus	na	na	na	na	na	na	na	na	na
Seq301	Fungi	Ascomycota	Eurotiomycetes	Chaetothyriales	Trichomeriaceae	Knufia	na	Knufia	13	Pathotroph-Saprotroph	Animal Pathogen-Plant Pathogen-Soil Saprotroph-Undefined Saprotroph	NULL	Microfungus	Possible	Species isolated from tumour-like stem and branch deformities of Populus tremuloides, bark of Populus, rocks, and clinical samples, with one species causes opportunistic skin infections in humans (Crous et al. 2013)	Li DM, et al. 2008. Studies in Mycology 61:131-136 ((https://doi.org/10.3114/sim.2008.61.13)); Crous PW, et al. 2013. Persoonia 31188-296; Irinyi L, et al. 2015. Medical Mycology 53:313-337 ((https://doi.org/10.1093/mmy/myv008))((https://doi.org/10.1093/mmy/myv008))
Seq302	Fungi	Ascomycota	Dothideomycetes	Pleosporales	na	na	na	na	na	na	na	na	na	na	na	na
Seq303	Fungi	Basidiomycota	Tremellomycetes					na	na	na	na	na	na	na	na	na
Seq304	Fungi	na	na	na	na	na	na	na	na	na	na	na	na	na	na	na
Seq305	Fungi	Ascomycota	na	na	na	na	na	na	na	na	na	na	na	na	na	na
Seq306	Fungi	Chytridiomycota	na	na	na	na	na	na	na	na	na	na	na	na	na	na
Seq307	Fungi	Mortierellomycota	Mortierellomycetes	Mortierellales	Mortierellaceae	Mortierella		Mortierella	13	Saprotroph-Symbiotroph	Endophyte-Litter Saprotroph-Soil Saprotroph-Undefined Saprotroph	NULL	Microfungus	Probable	Saprobic in soil and thus frequenctly isolated from soil and material contaminated with soil such as hay or rotten silage and spoil tips (Cannon & Kirk 2007)	Cannon PF, Kirk PM. 2007. Fungal Families of the World. CAB International, Cambridge (ISBN: 978-0851998275); Tedersoo L, et al. 2014. Science 346:e1256688 ((https://doi.org/10.1126/science.1256688)); Purahong W, et al. 2016. Molecular Ecology 25:4059-4074 ((https://doi.org/10.1111/mec.13739))
Seq308	Fungi	na	na	na	na	na	na	na	na	na	na	na	na	na	na	na
Seq309	Fungi	Mortierellomycota	Mortierellomycetes	Mortierellales	Mortierellaceae	Lobosporangium	Lobosporangium_transversale	Lobosporangium	13	Saprotroph	Undefined Saprotroph	NULL	NULL	Probable	NULL	Tedersoo L, et al. 2014. Science 346:e1256688 ((https://doi.org/10.1126/science.1256688))
Seq310	Fungi	Ascomycota	Dothideomycetes	Dothideomycetes_ord_Incertae_sedis	Eremomycetaceae	Eremomyces		Eremomyces	13	Saprotroph	Undefined Saprotroph	NULL	NULL	Probable	NULL	Tedersoo L, et al. 2014. Science 346:e1256688 ((https://doi.org/10.1126/science.1256688))
Seq311	Fungi	Ascomycota	Sordariomycetes	Branch06				na	na	na	na	na	na	na	na	na
Seq312	Fungi	Ascomycota	Dothideomycetes	Capnodiales	Dissoconiaceae	Dissoconium	Dissoconium_proteae	Dissoconium	13	Saprotroph	Undefined Saprotroph	NULL	NULL	Probable	NULL	Tedersoo L, et al. 2014. Science 346:e1256688 ((https://doi.org/10.1126/science.1256688))
Seq313	Fungi	Ascomycota	Sordariomycetes	Amphisphaeriales	Phlogicylindriaceae	Phlogicylindrium		Phlogicylindrium	13	Pathotroph	Plant Pathogen	NULL	NULL	Probable	NULL	Tedersoo L, et al. 2014. Science 346:e1256688 ((https://doi.org/10.1126/science.1256688))
Seq314	Fungi	Ascomycota	Sordariomycetes	na	na	na	na	na	na	na	na	na	na	na	na	na
Seq315	Fungi	Ascomycota	Sordariomycetes	Hypocreales	Nectriaceae	na	na	Nectriaceae	9	Pathotroph-Saprotroph-Symbiotroph	Animal Pathogen-Endophyte-Fungal Parasite-Lichen Parasite-Plant Pathogen-Wood Saprotroph	NULL	Microfungus	Possible	Fusarium species are amongst the economically significant plant pathogens (Cannon & Kirk 2007)	Cannon PF, Kirk PM. 2007. Fungal Families of the World. CAB International, Cambridge (ISBN: 978-0851998275); Hirooka Y, et al. 2012. Studies in Mycology 711-210 ((https://doi.org/10.3114/sim0001)); Tedersoo L, et al. 2014. Science 346:e1256688 ((https://doi.org/10.1126/science.1256688)); The American Phytopathological Society Common Names of Plant Diseases ((http://www.apsnet.org/publications/com…
Seq316	Fungi	Basidiomycota	Agaricomycetes	Agaricales	Psathyrellaceae	Coprinellus	Coprinellus_sclerocystidiosus	Coprinellus	13	Saprotroph	Undefined Saprotroph	NULL	Agaricoid	Probable	NULL	Tedersoo L, et al. 2014. Science 346:e1256688 ((https://doi.org/10.1126/science.1256688))
Seq317	Fungi	Basidiomycota	Agaricomycetes	Cantharellales	Ceratobasidiaceae	Thanatephorus	Thanatephorus_cucumeris	Thanatephorus	13	Pathotroph	Plant Pathogen	NULL	NULL	Probable	NULL	Tedersoo L, et al. 2014. Science 346:e1256688 ((https://doi.org/10.1126/science.1256688))
Seq318	Fungi	Chytridiomycota	GS13					na	na	na	na	na	na	na	na	na
Seq319	Fungi	na	na	na	na	na	na	na	na	na	na	na	na	na	na	na
Seq320	Fungi	Ascomycota	Dothideomycetes	Pleosporales	Pleosporales_fam_Incertae_sedis	Polyschema	Polyschema_larviformis	na	na	na	na	na	na	na	na	na
Seq321	Fungi	Ascomycota	Sordariomycetes	na	na	na	na	na	na	na	na	na	na	na	na	na
Seq322	Fungi	Basidiomycota	na	na	na	na	na	na	na	na	na	na	na	na	na	na
Seq323	Fungi	Basidiomycota	Agaricomycetes	Agaricales	Entolomataceae	Entoloma	na	Entoloma	13	Pathotroph-Saprotroph-Symbiotroph	Ectomycorrhizal-Fungal Parasite-Soil Saprotroph-Undefined Saprotroph	NULL	Agaricoid	Possible	NULL	Rinaldi AC, et al. 2008. Fungal Diversity 33:1-45 ((http://www.fungaldiversity.org/fdp/sfdp/33-1.pdf)) (as ECM/not ECM); Tedersoo L, et al. 2010. Mycorrhiza 20:217-263 ((https://doi.org/10.1007/s00572-009-0274-x; sensu stricto)); http://mycorrhizas.info/ecmf.html ((http://mycorrhizas.info/ecmf.html)) ((as ECM/not ECM))
Seq324	Fungi	Ascomycota	na	na	na	na	na	na	na	na	na	na	na	na	na	na
Seq325	Fungi	Ascomycota	Sordariomycetes	Glomerellales	Plectosphaerellaceae	na	na	Plectosphaerellaceae	13	Pathotroph-Saprotroph-Symbiotroph	Animal Pathogen-Endophyte-Fungal Parasite-Plant Pathogen-Wood Saprotroph	NULL	Microfungus	Possible	NULL	Duncan CG, Eslyn WE. 1966. Mycologia 58:642-645 ((https://doi.org/10.2307/3757045)); Nilsson T. 1973. Studia Forestalia Suecica 104:1-40 ((https://pub.epsilon.slu.se/5711/)); Worrall JJ, et al. 1997. Mycologia 89:199-219 ((https://doi.org/10.2307/3761073)); Hanada RE, et al. 2010. Fungal Biology 114:901-910 ((https://doi.org/10.1016/j.funbio.2010.08.006)); Del Olmo-Ruiz M, Arnold AE. 2014. Mycolo…
Seq326	Fungi	Ascomycota	Eurotiomycetes	Chaetothyriales	Trichomeriaceae	Knufia	na	Knufia	13	Pathotroph-Saprotroph	Animal Pathogen-Plant Pathogen-Soil Saprotroph-Undefined Saprotroph	NULL	Microfungus	Possible	Species isolated from tumour-like stem and branch deformities of Populus tremuloides, bark of Populus, rocks, and clinical samples, with one species causes opportunistic skin infections in humans (Crous et al. 2013)	Li DM, et al. 2008. Studies in Mycology 61:131-136 ((https://doi.org/10.3114/sim.2008.61.13)); Crous PW, et al. 2013. Persoonia 31188-296; Irinyi L, et al. 2015. Medical Mycology 53:313-337 ((https://doi.org/10.1093/mmy/myv008))((https://doi.org/10.1093/mmy/myv008))
Seq327	Fungi	Ascomycota	Sordariomycetes	Togniniales	Togniniaceae	Phaeoacremonium		Phaeoacremonium	13	Pathotroph	Plant Pathogen	NULL	NULL	Probable	NULL	Tedersoo L, et al. 2014. Science 346:e1256688 ((https://doi.org/10.1126/science.1256688))
Seq328	Fungi	Basidiomycota	Agaricomycetes	Agaricales				Agaricales	7	Pathotroph-Saprotroph-Symbiotroph	Bryophyte Parasite-Dung Saprotroph-Ectomycorrhizal-Fungal Parasite-Leaf Saprotroph-Plant Parasite-Undefined Saprotroph-Wood Saprotroph	NULL	Agaricoid-Gasteroid-Microfungus-Secotioid-Yeast	Possible	Mushrooms and toadstools, Gill fungi, Agarics... lignicolous, sometimes muscicolous or fungicolous, saprobic, mycorrhizal, rarely parasitic on plants or fungi (Kirk et al. 2008)	Kirk PM et al. 2008. Dictionary of the Fungi. Tenth Edition. CAB International, Wallingford (ISBN: 978-0851998268)
Seq329	Fungi	Ascomycota	Sordariomycetes	Sordariales	Chaetomiaceae	Chaetomium		na	na	na	na	na	na	na	na	na
Seq330	Fungi	na	na	na	na	na	na	na	na	na	na	na	na	na	na	na
Seq331	Fungi	Ascomycota	Eurotiomycetes	Eurotiales	Aspergillaceae	Talaromyces	Talaromyces_rufus	Talaromyces	13	Saprotroph	Undefined Saprotroph	NULL	NULL	Probable	NULL	Tedersoo L, et al. 2014. Science 346:e1256688 ((https://doi.org/10.1126/science.1256688))
Seq332	Fungi	Ascomycota	Dothideomycetes	Pleosporales	Torulaceae	Dendryphion	Dendryphion_europaeum	Dendryphion	13	Pathotroph	Plant Pathogen	NULL	NULL	Probable	NULL	Tedersoo L, et al. 2014. Science 346:e1256688 ((https://doi.org/10.1126/science.1256688))
Seq333	Fungi	Ascomycota	Dothideomycetes	Pleosporales	Pleosporaceae	Curvularia	Curvularia_pseudoprotuberata	Curvularia	13	Pathotroph	Plant Pathogen	NULL	Microfungus	Probable	NULL	Tedersoo L, et al. 2014. Science 346:e1256688 ((https://doi.org/10.1126/science.1256688))
Seq334	Fungi	Ascomycota	Leotiomycetes	Helotiales	Leotiaceae			na	na	na	na	na	na	na	na	na
Seq335	Fungi	Basidiomycota	Tremellomycetes	Filobasidiales	Piskurozymaceae	Solicoccozyma		na	na	na	na	na	na	na	na	na
Seq336	Fungi	Ascomycota	Sordariomycetes	Xylariales	Xylariales_fam_Incertae_sedis	Fusidium		Fusidium	13	Saprotroph	Undefined Saprotroph	NULL	NULL	Probable	NULL	Tedersoo L, et al. 2014. Science 346:e1256688 ((https://doi.org/10.1126/science.1256688))
Seq337	Fungi	Ascomycota	na	na	na	na	na	na	na	na	na	na	na	na	na	na
Seq338	Fungi	Ascomycota	Eurotiomycetes	Chaetothyriales	Cyphellophoraceae	Cyphellophora	na	Cyphellophora	13	Pathotroph-Saprotroph	Animal Pathogen-Undefined Saprotroph	NULL	Facultative Yeast-Microfungus	Probable	Consult the current literature for updated names on this group that included the Black Yeasts; Some species are likely opportunistic human pathogen (Irinyi et al. 2015)	Tedersoo L, et al. 2014. Science 346:e1256688 ((https://doi.org/10.1126/science.1256688)); Irinyi L, et al. 2015. Medical Mycology 53:313-337 ((https://doi.org/10.1093/mmy/myv008))
Seq339	Fungi	Chytridiomycota	Spizellomycetes	Spizellomycetales	na	na	na	na	na	na	na	na	na	na	na	na
Seq340	Fungi	Ascomycota	Sordariomycetes	Hypocreales	Nectriaceae	Pleiocarpon		Nectriaceae	9	Pathotroph-Saprotroph-Symbiotroph	Animal Pathogen-Endophyte-Fungal Parasite-Lichen Parasite-Plant Pathogen-Wood Saprotroph	NULL	Microfungus	Possible	Fusarium species are amongst the economically significant plant pathogens (Cannon & Kirk 2007)	Cannon PF, Kirk PM. 2007. Fungal Families of the World. CAB International, Cambridge (ISBN: 978-0851998275); Hirooka Y, et al. 2012. Studies in Mycology 711-210 ((https://doi.org/10.3114/sim0001)); Tedersoo L, et al. 2014. Science 346:e1256688 ((https://doi.org/10.1126/science.1256688)); The American Phytopathological Society Common Names of Plant Diseases ((http://www.apsnet.org/publications/com…
Seq341	Fungi	Basidiomycota	Agaricomycetes	na	na	na	na	na	na	na	na	na	na	na	na	na
Seq342	Fungi	Ascomycota	Sordariomycetes	Trichosphaeriales	Trichosphaeriaceae	Nigrospora	Nigrospora_oryzae	Nigrospora	13	Saprotroph	Undefined Saprotroph	NULL	NULL	Probable	NULL	Tedersoo L, et al. 2014. Science 346:e1256688 ((https://doi.org/10.1126/science.1256688))
Seq343	Fungi	Ascomycota	Sordariomycetes	Hypocreales	Nectriaceae	Penicillifer	Penicillifer_martinii	Nectriaceae	9	Pathotroph-Saprotroph-Symbiotroph	Animal Pathogen-Endophyte-Fungal Parasite-Lichen Parasite-Plant Pathogen-Wood Saprotroph	NULL	Microfungus	Possible	Fusarium species are amongst the economically significant plant pathogens (Cannon & Kirk 2007)	Cannon PF, Kirk PM. 2007. Fungal Families of the World. CAB International, Cambridge (ISBN: 978-0851998275); Hirooka Y, et al. 2012. Studies in Mycology 711-210 ((https://doi.org/10.3114/sim0001)); Tedersoo L, et al. 2014. Science 346:e1256688 ((https://doi.org/10.1126/science.1256688)); The American Phytopathological Society Common Names of Plant Diseases ((http://www.apsnet.org/publications/com…
Seq344	Fungi	Basidiomycota	Agaricomycetes	na	na	na	na	na	na	na	na	na	na	na	na	na
Seq345	Fungi	Ascomycota	Sordariomycetes	Sordariales	Chaetomiaceae	Humicola	Humicola_phialophoroides	na	na	na	na	na	na	na	na	na
Seq346	Fungi	Ascomycota	Pezizomycetes	Pezizales	Pyronemataceae	Scutellinia	Scutellinia_umbrorum	Scutellinia	13	Saprotroph	Undefined Saprotroph	NULL	Pezizoid	Probable	Common name - eye lash cup	Tedersoo L, et al. 2014. Science 346:e1256688 ((https://doi.org/10.1126/science.1256688))
Seq347	Fungi	Ascomycota	na	na	na	na	na	na	na	na	na	na	na	na	na	na
Seq348	Fungi	na	na	na	na	na	na	na	na	na	na	na	na	na	na	na
Seq349	Fungi	Ascomycota	Dothideomycetes	Pleosporales	Cucurbitariaceae	na	na	Cucurbitariaceae	9	Pathotroph-Saprotroph	Plant Pathogen-Wood Saprotroph	NULL	Microfungus	Probable	Necrotrophic or saprobic on woody plants (Cannon & Kirk 2007)	Cannon PF, Kirk PM. 2007. Fungal Families of the World. CAB International, Cambridge (ISBN: 978-0851998275); Tedersoo L, et al. 2014. Science 346:e1256688 ((https://doi.org/10.1126/science.1256688))
Seq350	Fungi	Ascomycota	na	na	na	na	na	na	na	na	na	na	na	na	na	na
Seq351	Fungi	Basidiomycota	Agaricomycetes	Polyporales	na	na	na	na	na	na	na	na	na	na	na	na
Seq352	Fungi	Ascomycota	Eurotiomycetes	Eurotiales	Aspergillaceae	Penicillium	na	Penicillium	13	Saprotroph	Dung Saprotroph-Undefined Saprotroph-Wood Saprotroph	Soft Rot	Microfungus	Highly Probable	NULL	Duncan CG, Eslyn WE. 1966. Mycologia 58642-664; Seehann G, et al. 1975. List of Fungi in Soft-Rot Tissue Tests. Institute fur Holzbiologie und Holzschutz, Bundesforschungsanstalt fur Forst - und Holzwirtshaft, Hamburg - Lohbrugge, Germany; Costa IPMW, et al. 2012. Mycotaxon 119:e26 ((http://mycotaxon.com/resources/checklists/costa_v119_checklist.pdf)); Bills GF, et al. 2013. Current Opinion in Mi…
Seq353	Fungi	Ascomycota	Eurotiomycetes	Chaetothyriales	Trichomeriaceae	Knufia	na	Knufia	13	Pathotroph-Saprotroph	Animal Pathogen-Plant Pathogen-Soil Saprotroph-Undefined Saprotroph	NULL	Microfungus	Possible	Species isolated from tumour-like stem and branch deformities of Populus tremuloides, bark of Populus, rocks, and clinical samples, with one species causes opportunistic skin infections in humans (Crous et al. 2013)	Li DM, et al. 2008. Studies in Mycology 61:131-136 ((https://doi.org/10.3114/sim.2008.61.13)); Crous PW, et al. 2013. Persoonia 31188-296; Irinyi L, et al. 2015. Medical Mycology 53:313-337 ((https://doi.org/10.1093/mmy/myv008))((https://doi.org/10.1093/mmy/myv008))
Seq354	Fungi	na	na	na	na	na	na	na	na	na	na	na	na	na	na	na
Seq355	Fungi	Ascomycota	Sordariomycetes	Hypocreales	Stachybotryaceae			na	na	na	na	na	na	na	na	na
Seq356	Fungi	Rozellomycota	Rozellomycotina_cls_Incertae_sedis	GS11				na	na	na	na	na	na	na	na	na
Seq357	Fungi	Ascomycota	na	na	na	na	na	na	na	na	na	na	na	na	na	na
Seq358	Fungi	Ascomycota	Eurotiomycetes	Eurotiales	Aspergillaceae			na	na	na	na	na	na	na	na	na
Seq359	Fungi	Basidiomycota	Agaricomycetes	Polyporales	Ganodermataceae	Ganoderma	Ganoderma_sichuanense	Ganoderma	13	Pathotroph-Saprotroph	Plant Pathogen-Wood Saprotroph	White Rot	Polyporoid	Highly Probable	Lignicolous, causing sometimes agressive white rots of timber (Cannon & Kirk 2007)	Gilbertson RL, Ryvarden L. 1987-1987. North American Polypores. Fungiflora, Oslo (ISBN: 978-0945345060); Cannon PF, Kirk PM. 2007. Fungal Families of the World. CAB International, Cambridge (ISBN: 978-0851998275)
Seq360	Fungi	Ascomycota	Sordariomycetes	Hypocreales	Nectriaceae	na	na	Nectriaceae	9	Pathotroph-Saprotroph-Symbiotroph	Animal Pathogen-Endophyte-Fungal Parasite-Lichen Parasite-Plant Pathogen-Wood Saprotroph	NULL	Microfungus	Possible	Fusarium species are amongst the economically significant plant pathogens (Cannon & Kirk 2007)	Cannon PF, Kirk PM. 2007. Fungal Families of the World. CAB International, Cambridge (ISBN: 978-0851998275); Hirooka Y, et al. 2012. Studies in Mycology 711-210 ((https://doi.org/10.3114/sim0001)); Tedersoo L, et al. 2014. Science 346:e1256688 ((https://doi.org/10.1126/science.1256688)); The American Phytopathological Society Common Names of Plant Diseases ((http://www.apsnet.org/publications/com…
Seq361	Fungi	Ascomycota	na	na	na	na	na	na	na	na	na	na	na	na	na	na
Seq362	Fungi	Basidiomycota	na	na	na	na	na	na	na	na	na	na	na	na	na	na
Seq363	Fungi	Ascomycota	Pezizomycetes	Pezizales	Ascobolaceae	Ascobolus		Ascobolus	13	Saprotroph	Dung Saprotroph-Wood Saprotroph	Soft Rot	NULL	Probable	NULL	Duncan CG, Eslyn WE. 1966. Mycologia 58:642-645 ((https://doi.org/10.2307/3757045)); Bell A. 1983. Dung Fungi: An Illustrated Guide to Coprophilous Fungi in New Zealand. Victoria University Press, Wellington (ISBN: 978-0864730015); Tedersoo L, et al. 2014. Science 346:e1256688 ((https://doi.org/10.1126/science.1256688))
Seq364	Fungi	Ascomycota	Leotiomycetes	Thelebolales	na	na	na	na	na	na	na	na	na	na	na	na
Seq365	Fungi	Ascomycota	na	na	na	na	na	na	na	na	na	na	na	na	na	na
Seq366	Fungi	Ascomycota	Sordariomycetes	Hypocreales	Nectriaceae	Fusarium	Fusarium_proliferatum	Fusarium	13	Pathotroph-Saprotroph-Symbiotroph	Animal Pathogen-Endophyte-Lichen Parasite-Plant Pathogen-Soil Saprotroph-Wood Saprotroph	NULL	Microfungus	Possible	Likely opportunistic human pathogen (Irinyi et al. 2015)	Duncan CG, Eslyn WE. 1966. Mycologia 58:642-664 ((https://doi.org/10.2307/3757045)); Seehann G, et al. 1975. List of Fungi in Soft-Rot Tissue Tests. Institute fur Holzbiologie und Holzschutz, Bundesforschungsanstalt fur Forst - und Holzwirtshaft, Hamburg - Lohbrugge, Germany; Costa IPMW, et al. 2012. Mycotaxon 119:e26 ((http://mycotaxon.com/resources/checklists/costa_v119_checklist.pdf)); Tederso…
Seq367	Fungi	Ascomycota	Dothideomycetes	Botryosphaeriales	Botryosphaeriaceae	na	na	Botryosphaeriaceae	9	Pathotroph-Saprotroph-Symbiotroph	Endophyte-Plant Pathogen-Wood Saprotroph	NULL	Microfungus	Probable	Biotrophic, necrotrophic, or saprobic, especially associated with woody tissue (Cannon & Kirk 2007)	Cannon PF, Kirk PM. 2007. Fungal Families of the World. CAB International, Cambridge (ISBN: 978-0851998275)
Seq368	Fungi	Ascomycota	Dothideomycetes	Pleosporales	Cucurbitariaceae	na	na	Cucurbitariaceae	9	Pathotroph-Saprotroph	Plant Pathogen-Wood Saprotroph	NULL	Microfungus	Probable	Necrotrophic or saprobic on woody plants (Cannon & Kirk 2007)	Cannon PF, Kirk PM. 2007. Fungal Families of the World. CAB International, Cambridge (ISBN: 978-0851998275); Tedersoo L, et al. 2014. Science 346:e1256688 ((https://doi.org/10.1126/science.1256688))
Seq369	Fungi	na	na	na	na	na	na	na	na	na	na	na	na	na	na	na
Seq370	Fungi	Basidiomycota	Agaricomycetes	na	na	na	na	na	na	na	na	na	na	na	na	na
Seq371	Fungi	Chytridiomycota	na	na	na	na	na	na	na	na	na	na	na	na	na	na
Seq372	Fungi	Basidiomycota	Agaricomycetes	Agaricales	Marasmiaceae	Marasmius	Marasmius_purpureostriatus	Marasmius	13	Pathotroph-Saprotroph-Symbiotroph	Endophyte-Plant Pathogen-Undefined Saprotroph	NULL	Agaricoid	Probable	Often one of the most prominent fungal components of tropical forests, playing a major role in nutrient cycling (Cannon & Kirk 2007)	Cannon PF, Kirk PM. 2007. Fungal Families of the World. CAB International, Cambridge (ISBN: 978-0851998275); Tedersoo L, et al. 2014. Science 346:e1256688 ((https://doi.org/10.1126/science.1256688)); David AS, et al. 2016. Microbial Ecology 71:912-926 ((https://doi.org/10.1007/s00248-015-0712-6))
Seq373	Fungi	Ascomycota	Leotiomycetes	Helotiales	na	na	na	na	na	na	na	na	na	na	na	na
Seq374	Fungi	Ascomycota	na	na	na	na	na	na	na	na	na	na	na	na	na	na
Seq375	Fungi	Ascomycota	Sordariomycetes	Sordariales	Chaetomiaceae	na	na	na	na	na	na	na	na	na	na	na
Seq376	Fungi	Ascomycota	Sordariomycetes	Hypocreales	Clavicipitaceae	Metarhizium	Metarhizium_brunneum	Metarhizium	13	Pathotroph	Animal Pathogen	NULL	NULL	Probable	NULL	Tedersoo L, et al. 2014. Science 346:e1256688 ((https://doi.org/10.1126/science.1256688))
Seq377	Fungi	Ascomycota	Dothideomycetes	Capnodiales	Cladosporiaceae	Cladosporium	Cladosporium_subuliforme	na	na	na	na	na	na	na	na	na
Seq378	Fungi	Ascomycota	Sordariomycetes	Hypocreales	Hypocreaceae	Trichoderma	na	Trichoderma	13	Pathotroph-Saprotroph-Symbiotroph	Animal Pathogen-Endophyte-Epiphyte-Fungal Parasite-Plant Pathogen-Wood Saprotroph	Soft Rot	Microfungus	Probable	Cause of soft-rot (Seehann et al. 1975); Likely opportunistic human pathogen (Irinyi et al. 2015); Endophyte detection method-culture (Busby et al. 2016)	Seehann G, et al. 1975. List of Fungi in Soft-Rot Tissue Tests. Institute fur Holzbiologie und Holzschutz, Bundesforschungsanstalt fur Forst - und Holzwirtshaft, Hamburg - Lohbrugge, Germany; Andrews JH, et al. 1983. Phytopathology 73228-234; Hanada RE, et al. 2010. Fungal Biology 114:901-910 ((https://doi.org/10.1016/j.funbio.2010.08.006)); Costa IPMW, et al. 2012. Mycotaxon 119:e26 ((http://myc…
Seq379	Fungi	Ascomycota	Dothideomycetes	Pleosporales	Pleosporaceae	Curvularia	Curvularia_senegalensis	Curvularia	13	Pathotroph	Plant Pathogen	NULL	Microfungus	Probable	NULL	Tedersoo L, et al. 2014. Science 346:e1256688 ((https://doi.org/10.1126/science.1256688))
Seq380	Fungi	Ascomycota	Dothideomycetes	Pleosporales	Didymellaceae	na	na	Didymellaceae	9	Pathotroph-Saprotroph	Animal Pathogen-Plant Pathogen-Undefined Saprotroph	NULL	Microfungus	Possible	NULL	Tedersoo L, et al. 2014. Science 346:e1256688 ((https://doi.org/10.1126/science.1256688))
Seq381	Fungi	Ascomycota	Sordariomycetes	Sordariales	na	na	na	na	na	na	na	na	na	na	na	na
Seq382	Fungi	Ascomycota	Dothideomycetes	Pleosporales	Lentitheciaceae	Poaceascoma		na	na	na	na	na	na	na	na	na
Seq383	Fungi	Ascomycota	Dothideomycetes	Pleosporales	Periconiaceae	na	na	na	na	na	na	na	na	na	na	na
Seq384	Fungi	Ascomycota	Sordariomycetes	na	na	na	na	na	na	na	na	na	na	na	na	na
Seq385	Fungi	Basidiomycota	na	na	na	na	na	na	na	na	na	na	na	na	na	na
Seq386	Fungi	Ascomycota	Leotiomycetes	Helotiales	Helotiaceae	Scytalidium		Scytalidium	13	Saprotroph	Wood Saprotroph	Soft Rot	NULL	Probable	NULL	Nilsson T. 1973. Studia Forestalia Suecica 104:1-40 ((https://pub.epsilon.slu.se/5711/)); Costa IPMW, et al. 2012. Mycotaxon 119:e26 ((http://mycotaxon.com/resources/checklists/costa_v119_checklist.pdf)); Tedersoo L, et al. 2014. Science 346:e1256688 ((https://doi.org/10.1126/science.1256688)); The American Phytopathological Society Common Names of Plant Diseases ((http://www.apsnet.org/publicati…
Seq387	Fungi	Ascomycota	Sordariomycetes	Hypocreales	Hypocreales_fam_Incertae_sedis	Emericellopsis	na	Emericellopsis	13	Saprotroph	Undefined Saprotroph	NULL	NULL	Probable	NULL	Tedersoo L, et al. 2014. Science 346:e1256688 ((https://doi.org/10.1126/science.1256688))
Seq388	Fungi	Ascomycota	Sordariomycetes	Sordariales	Chaetomiaceae	Chaetomium		na	na	na	na	na	na	na	na	na
Seq389	Fungi	Ascomycota	Leotiomycetes	Helotiales	Helotiaceae	Anguillospora	Anguillospora_crassa	Helotiaceae	9	Saprotroph-Symbiotroph	Ectomycorrhizal-Fungal Parasite-Plant Pathogen-Wood Saprotroph	NULL	Microfungus	Probable	Usually saprobic on herbaceous or woody tissues, some species fungicolous. A few species are known to form mycorrhizae (Cannon & Kirk 2007)	Cannon PF, Kirk PM. 2007. Fungal Families of the World. CAB International, Cambridge (ISBN: 978-0851998275)
Seq390	Fungi	Ascomycota	Leotiomycetes	Helotiales				na	na	na	na	na	na	na	na	na
Seq391	Fungi	Ascomycota	Eurotiomycetes	Eurotiales	Aspergillaceae	Talaromyces	Talaromyces_rufus	Talaromyces	13	Saprotroph	Undefined Saprotroph	NULL	NULL	Probable	NULL	Tedersoo L, et al. 2014. Science 346:e1256688 ((https://doi.org/10.1126/science.1256688))
Seq392	Fungi	Ascomycota	Eurotiomycetes	Eurotiales	Aspergillaceae	Aspergillus	na	na	na	na	na	na	na	na	na	na
Seq393	Fungi	Basidiomycota	Agaricomycetes	Agaricales	na	na	na	Agaricales	7	Pathotroph-Saprotroph-Symbiotroph	Bryophyte Parasite-Dung Saprotroph-Ectomycorrhizal-Fungal Parasite-Leaf Saprotroph-Plant Parasite-Undefined Saprotroph-Wood Saprotroph	NULL	Agaricoid-Gasteroid-Microfungus-Secotioid-Yeast	Possible	Mushrooms and toadstools, Gill fungi, Agarics... lignicolous, sometimes muscicolous or fungicolous, saprobic, mycorrhizal, rarely parasitic on plants or fungi (Kirk et al. 2008)	Kirk PM et al. 2008. Dictionary of the Fungi. Tenth Edition. CAB International, Wallingford (ISBN: 978-0851998268)
Seq394	Fungi	Ascomycota	Dothideomycetes	Pleosporales	na	na	na	na	na	na	na	na	na	na	na	na
Seq395	Fungi	na	na	na	na	na	na	na	na	na	na	na	na	na	na	na
Seq396	Fungi	Ascomycota	Sordariomycetes	Amphisphaeriales	Phlogicylindriaceae	Phlogicylindrium	Phlogicylindrium_mokarei	Phlogicylindrium	13	Pathotroph	Plant Pathogen	NULL	NULL	Probable	NULL	Tedersoo L, et al. 2014. Science 346:e1256688 ((https://doi.org/10.1126/science.1256688))
Seq397	Fungi	Ascomycota	Eurotiomycetes	Eurotiales	Aspergillaceae	Aspergillus	Aspergillus_subflavus	na	na	na	na	na	na	na	na	na
Seq398	Fungi	Ascomycota	Sordariomycetes	Sordariales	Sordariaceae	Neurospora	Neurospora_crassa	Neurospora	13	Saprotroph	Undefined Saprotroph	NULL	NULL	Probable	NULL	Tedersoo L, et al. 2014. Science 346:e1256688 ((https://doi.org/10.1126/science.1256688))
Seq399	Fungi	Basidiomycota	Tremellomycetes	Filobasidiales	Piskurozymaceae	Solicoccozyma		na	na	na	na	na	na	na	na	na
Seq400	Fungi	Basidiomycota	Agaricomycetes	Agaricales	Marasmiaceae	Marasmius	na	Marasmius	13	Pathotroph-Saprotroph-Symbiotroph	Endophyte-Plant Pathogen-Undefined Saprotroph	NULL	Agaricoid	Probable	Often one of the most prominent fungal components of tropical forests, playing a major role in nutrient cycling (Cannon & Kirk 2007)	Cannon PF, Kirk PM. 2007. Fungal Families of the World. CAB International, Cambridge (ISBN: 978-0851998275); Tedersoo L, et al. 2014. Science 346:e1256688 ((https://doi.org/10.1126/science.1256688)); David AS, et al. 2016. Microbial Ecology 71:912-926 ((https://doi.org/10.1007/s00248-015-0712-6))
Seq401	Fungi	na	na	na	na	na	na	na	na	na	na	na	na	na	na	na
Seq402	Fungi	na	na	na	na	na	na	na	na	na	na	na	na	na	na	na
Seq403	Fungi	Chytridiomycota	Rhizophlyctidomycetes	Rhizophlyctidales	Rhizophlyctidaceae			na	na	na	na	na	na	na	na	na
Seq404	Fungi	Ascomycota	Sordariomycetes	Togniniales	Togniniaceae	Phaeoacremonium		Phaeoacremonium	13	Pathotroph	Plant Pathogen	NULL	NULL	Probable	NULL	Tedersoo L, et al. 2014. Science 346:e1256688 ((https://doi.org/10.1126/science.1256688))
Seq405	Fungi	Basidiomycota	Tremellomycetes					na	na	na	na	na	na	na	na	na
Seq406	Fungi	Ascomycota	Sordariomycetes	Hypocreales	Nectriaceae	Penicillifer	Penicillifer_martinii	Nectriaceae	9	Pathotroph-Saprotroph-Symbiotroph	Animal Pathogen-Endophyte-Fungal Parasite-Lichen Parasite-Plant Pathogen-Wood Saprotroph	NULL	Microfungus	Possible	Fusarium species are amongst the economically significant plant pathogens (Cannon & Kirk 2007)	Cannon PF, Kirk PM. 2007. Fungal Families of the World. CAB International, Cambridge (ISBN: 978-0851998275); Hirooka Y, et al. 2012. Studies in Mycology 711-210 ((https://doi.org/10.3114/sim0001)); Tedersoo L, et al. 2014. Science 346:e1256688 ((https://doi.org/10.1126/science.1256688)); The American Phytopathological Society Common Names of Plant Diseases ((http://www.apsnet.org/publications/com…
Seq407	Fungi	na	na	na	na	na	na	na	na	na	na	na	na	na	na	na
Seq408	Fungi	Ascomycota	Dothideomycetes	Pleosporales	Didymellaceae	Didymella		Didymella	13	Pathotroph-Saprotroph	Animal Pathogen-Plant Pathogen-Undefined Saprotroph	NULL	Microfungus	Probable	NULL	Tedersoo L, et al. 2014. Science 346:e1256688 ((https://doi.org/10.1126/science.1256688))
Seq409	Fungi	Ascomycota	Dothideomycetes	Pleosporales	na	na	na	na	na	na	na	na	na	na	na	na
Seq410	Fungi	Ascomycota	Eurotiomycetes	Chaetothyriales	Trichomeriaceae	Knufia	na	Knufia	13	Pathotroph-Saprotroph	Animal Pathogen-Plant Pathogen-Soil Saprotroph-Undefined Saprotroph	NULL	Microfungus	Possible	Species isolated from tumour-like stem and branch deformities of Populus tremuloides, bark of Populus, rocks, and clinical samples, with one species causes opportunistic skin infections in humans (Crous et al. 2013)	Li DM, et al. 2008. Studies in Mycology 61:131-136 ((https://doi.org/10.3114/sim.2008.61.13)); Crous PW, et al. 2013. Persoonia 31188-296; Irinyi L, et al. 2015. Medical Mycology 53:313-337 ((https://doi.org/10.1093/mmy/myv008))((https://doi.org/10.1093/mmy/myv008))
Seq411	Fungi	Ascomycota	Dothideomycetes	Pleosporales	na	na	na	na	na	na	na	na	na	na	na	na
Seq412	Fungi	Ascomycota	Sordariomycetes	na	na	na	na	na	na	na	na	na	na	na	na	na
Seq413	Fungi	Entorrhizomycota	Entorrhizomycetes	Entorrhizales	Entorrhizaceae	Entorrhiza	Entorrhiza_cypericola	Entorrhiza	13	Pathotroph	Plant Pathogen	NULL	NULL	Probable	NULL	Tedersoo L, et al. 2014. Science 346:e1256688 ((https://doi.org/10.1126/science.1256688))
Seq414	Fungi	Chytridiomycota	GS13					na	na	na	na	na	na	na	na	na
Seq415	Fungi	Ascomycota	Eurotiomycetes	Chaetothyriales				na	na	na	na	na	na	na	na	na
Seq416	Fungi	Ascomycota	Eurotiomycetes	Eurotiales	Aspergillaceae	Penicillium	Penicillium_rubidurum	Penicillium	13	Saprotroph	Dung Saprotroph-Undefined Saprotroph-Wood Saprotroph	Soft Rot	Microfungus	Highly Probable	NULL	Duncan CG, Eslyn WE. 1966. Mycologia 58642-664; Seehann G, et al. 1975. List of Fungi in Soft-Rot Tissue Tests. Institute fur Holzbiologie und Holzschutz, Bundesforschungsanstalt fur Forst - und Holzwirtshaft, Hamburg - Lohbrugge, Germany; Costa IPMW, et al. 2012. Mycotaxon 119:e26 ((http://mycotaxon.com/resources/checklists/costa_v119_checklist.pdf)); Bills GF, et al. 2013. Current Opinion in Mi…
Seq417	Fungi	Ascomycota	Sordariomycetes	Hypocreales	Hypocreales_fam_Incertae_sedis	Emericellopsis	Emericellopsis_robusta	Emericellopsis	13	Saprotroph	Undefined Saprotroph	NULL	NULL	Probable	NULL	Tedersoo L, et al. 2014. Science 346:e1256688 ((https://doi.org/10.1126/science.1256688))
Seq418	Fungi	na	na	na	na	na	na	na	na	na	na	na	na	na	na	na
Seq419	Fungi	Mortierellomycota	Mortierellomycetes	Mortierellales	Mortierellaceae	Mortierella	Mortierella_polycephala	Mortierella	13	Saprotroph-Symbiotroph	Endophyte-Litter Saprotroph-Soil Saprotroph-Undefined Saprotroph	NULL	Microfungus	Probable	Saprobic in soil and thus frequenctly isolated from soil and material contaminated with soil such as hay or rotten silage and spoil tips (Cannon & Kirk 2007)	Cannon PF, Kirk PM. 2007. Fungal Families of the World. CAB International, Cambridge (ISBN: 978-0851998275); Tedersoo L, et al. 2014. Science 346:e1256688 ((https://doi.org/10.1126/science.1256688)); Purahong W, et al. 2016. Molecular Ecology 25:4059-4074 ((https://doi.org/10.1111/mec.13739))
Seq420	Fungi	Basidiomycota	Agaricomycetes	na	na	na	na	na	na	na	na	na	na	na	na	na
Seq421	Fungi	Ascomycota	Dothideomycetes	Pleosporales	Didymellaceae	Didymella		Didymella	13	Pathotroph-Saprotroph	Animal Pathogen-Plant Pathogen-Undefined Saprotroph	NULL	Microfungus	Probable	NULL	Tedersoo L, et al. 2014. Science 346:e1256688 ((https://doi.org/10.1126/science.1256688))
Seq422	Fungi	Chytridiomycota	na	na	na	na	na	na	na	na	na	na	na	na	na	na
Seq423	Fungi	Ascomycota	Sordariomycetes	Hypocreales	Nectriaceae	Fusarium	Fusarium_sporotrichioides	Fusarium	13	Pathotroph-Saprotroph-Symbiotroph	Animal Pathogen-Endophyte-Lichen Parasite-Plant Pathogen-Soil Saprotroph-Wood Saprotroph	NULL	Microfungus	Possible	Likely opportunistic human pathogen (Irinyi et al. 2015)	Duncan CG, Eslyn WE. 1966. Mycologia 58:642-664 ((https://doi.org/10.2307/3757045)); Seehann G, et al. 1975. List of Fungi in Soft-Rot Tissue Tests. Institute fur Holzbiologie und Holzschutz, Bundesforschungsanstalt fur Forst - und Holzwirtshaft, Hamburg - Lohbrugge, Germany; Costa IPMW, et al. 2012. Mycotaxon 119:e26 ((http://mycotaxon.com/resources/checklists/costa_v119_checklist.pdf)); Tederso…
Seq424	Fungi	Chytridiomycota	na	na	na	na	na	na	na	na	na	na	na	na	na	na
Seq425	Fungi	Ascomycota	Sordariomycetes	Sordariales	Chaetomiaceae			na	na	na	na	na	na	na	na	na
Seq426	Fungi	na	na	na	na	na	na	na	na	na	na	na	na	na	na	na
Seq427	Fungi	Ascomycota	Dothideomycetes	Capnodiales	Cladosporiaceae	Cladosporium	Cladosporium_aciculare	na	na	na	na	na	na	na	na	na
Seq428	Fungi	Ascomycota	na	na	na	na	na	na	na	na	na	na	na	na	na	na
Seq429	Fungi	Ascomycota	Sordariomycetes	Sordariales	Neoschizotheciaceae	Neoschizothecium	Neoschizothecium_curvisporum	na	na	na	na	na	na	na	na	na
Seq430	Fungi	Ascomycota	Sordariomycetes	Branch06				na	na	na	na	na	na	na	na	na
Seq431	Fungi	Chytridiomycota	Rhizophlyctidomycetes	Rhizophlyctidales	Rhizophlyctidaceae	Rhizophlyctis		Rhizophlyctis	13	Saprotroph	Undefined Saprotroph	NULL	NULL	Probable	NULL	James TY, et al. 2006. Nature 443:818-822 ((https://doi.org/10.1038/nature05110))
Seq432	Fungi	Ascomycota	Sordariomycetes	Hypocreales	Bionectriaceae	Geosmithia	na	Bionectriaceae	9	Pathotroph-Saprotroph	Algal Parasite-Bryophyte Parasite-Fungal Parasite-Undefined Saprotroph	NULL	Microfungus	Probable	Associated with plant material, especially on wood and herbaceous debris, or with algae, bryophyte or other fungi, rarely pathogenic (Cannon & Kirk 2007)	Cannon PF, Kirk PM. 2007. Fungal Families of the World. CAB International, Cambridge (ISBN: 978-0851998275)
Seq433	Fungi	Ascomycota	Sordariomycetes	Sordariales	Chaetomiaceae	Zopfiella		Zopfiella	13	Saprotroph	Dung Saprotroph	NULL	NULL	Highly Probable	NULL	Bills GF, et al. 2013. Current Opinion in Microbiology 16:549-565 ((https://doi.org/10.1016/j.mib.2013.08.001)); Tedersoo L, et al. 2014. Science 346:e1256688 ((https://doi.org/10.1126/science.1256688))
Seq434	Fungi	Ascomycota	Sordariomycetes	Branch06				na	na	na	na	na	na	na	na	na
Seq435	Fungi	Ascomycota	Dothideomycetes	Pleosporales	Pleosporaceae	Edenia	Edenia_gomezpompae	Edenia	13	Pathotroph	Plant Pathogen	NULL	NULL	Probable	NULL	Tedersoo L, et al. 2014. Science 346:e1256688 ((https://doi.org/10.1126/science.1256688))
Seq436	Fungi	Ascomycota	Leotiomycetes	Helotiales	Ploettnerulaceae	Cadophora		Cadophora	13	Symbiotroph	Endophyte	NULL	Microfungus	Highly Probable	Dark Septate Endophyte, known from plant roots.	Tedersoo L, et al. 2010. Mycorrhiza 20:217-263 ((https://doi.org/10.1007/s00572-009-0274-x)); Newsham KK. 2011. New Phytologist 190:783-793 ((https://doi.org/10.1111/j.1469-8137.2010.03611.x)) (as DSE)
Seq437	Fungi	na	na	na	na	na	na	na	na	na	na	na	na	na	na	na
Seq438	Fungi	Basidiomycota	na	na	na	na	na	na	na	na	na	na	na	na	na	na
Seq439	Fungi	Ascomycota	Eurotiomycetes	Chaetothyriales	Strelitzianaceae	Strelitziana	Strelitziana_australiensis	Strelitziana	13	Pathotroph	Plant Pathogen	NULL	NULL	Probable	NULL	Tedersoo L, et al. 2014. Science 346:e1256688 ((https://doi.org/10.1126/science.1256688))
Seq440	Fungi	Ascomycota	Dothideomycetes	Pleosporales	Neopyrenochaetaceae	Neopyrenochaeta	Neopyrenochaeta_inflorescentiae	na	na	na	na	na	na	na	na	na
Seq441	Fungi	Ascomycota	Orbiliomycetes	Orbiliales	Orbiliaceae	Arthrobotrys	na	Arthrobotrys	13	Saprotroph	Dung Saprotroph-Nematophagous	Nematode-trapping fungus (Yang et al. 2020)	Microfungus	Probable	NULL	Seifert KA, Kendrick WB, Murase G. 1983. A Key to Hyphomycetes on Dung. University of Waterloo Press, Waterloo; Tedersoo L, et al. 2014. Science 346:e1256688 ((https://doi.org/10.1126/science.1256688)); Yang C-T, et al. 2020. Proceedings of the National Academy of Sciences 117:6762-6770 ((https://doi.org/10.1073/pnas.1919726117))
Seq442	Fungi	Ascomycota	Sordariomycetes	Sordariales	Chaetomiaceae	Chaetomium		na	na	na	na	na	na	na	na	na
Seq443	Fungi	na	na	na	na	na	na	na	na	na	na	na	na	na	na	na
Seq444	Fungi	na	na	na	na	na	na	na	na	na	na	na	na	na	na	na
Seq445	Fungi	Ascomycota	Sordariomycetes	Hypocreales	Hypocreaceae	Trichoderma	Trichoderma_atroviride	Trichoderma	13	Pathotroph-Saprotroph-Symbiotroph	Animal Pathogen-Endophyte-Epiphyte-Fungal Parasite-Plant Pathogen-Wood Saprotroph	Soft Rot	Microfungus	Probable	Cause of soft-rot (Seehann et al. 1975); Likely opportunistic human pathogen (Irinyi et al. 2015); Endophyte detection method-culture (Busby et al. 2016)	Seehann G, et al. 1975. List of Fungi in Soft-Rot Tissue Tests. Institute fur Holzbiologie und Holzschutz, Bundesforschungsanstalt fur Forst - und Holzwirtshaft, Hamburg - Lohbrugge, Germany; Andrews JH, et al. 1983. Phytopathology 73228-234; Hanada RE, et al. 2010. Fungal Biology 114:901-910 ((https://doi.org/10.1016/j.funbio.2010.08.006)); Costa IPMW, et al. 2012. Mycotaxon 119:e26 ((http://myc…
Seq446	Fungi	Basidiomycota	Agaricomycetes	Agaricales	na	na	na	Agaricales	7	Pathotroph-Saprotroph-Symbiotroph	Bryophyte Parasite-Dung Saprotroph-Ectomycorrhizal-Fungal Parasite-Leaf Saprotroph-Plant Parasite-Undefined Saprotroph-Wood Saprotroph	NULL	Agaricoid-Gasteroid-Microfungus-Secotioid-Yeast	Possible	Mushrooms and toadstools, Gill fungi, Agarics... lignicolous, sometimes muscicolous or fungicolous, saprobic, mycorrhizal, rarely parasitic on plants or fungi (Kirk et al. 2008)	Kirk PM et al. 2008. Dictionary of the Fungi. Tenth Edition. CAB International, Wallingford (ISBN: 978-0851998268)
Seq447	Fungi	Ascomycota	Pezizomycetes	Pezizales	Ascobolaceae	Ascobolus	na	Ascobolus	13	Saprotroph	Dung Saprotroph-Wood Saprotroph	Soft Rot	NULL	Probable	NULL	Duncan CG, Eslyn WE. 1966. Mycologia 58:642-645 ((https://doi.org/10.2307/3757045)); Bell A. 1983. Dung Fungi: An Illustrated Guide to Coprophilous Fungi in New Zealand. Victoria University Press, Wellington (ISBN: 978-0864730015); Tedersoo L, et al. 2014. Science 346:e1256688 ((https://doi.org/10.1126/science.1256688))
Seq448	Fungi	Mortierellomycota	Mortierellomycetes	Mortierellales	Mortierellaceae	Mortierella		Mortierella	13	Saprotroph-Symbiotroph	Endophyte-Litter Saprotroph-Soil Saprotroph-Undefined Saprotroph	NULL	Microfungus	Probable	Saprobic in soil and thus frequenctly isolated from soil and material contaminated with soil such as hay or rotten silage and spoil tips (Cannon & Kirk 2007)	Cannon PF, Kirk PM. 2007. Fungal Families of the World. CAB International, Cambridge (ISBN: 978-0851998275); Tedersoo L, et al. 2014. Science 346:e1256688 ((https://doi.org/10.1126/science.1256688)); Purahong W, et al. 2016. Molecular Ecology 25:4059-4074 ((https://doi.org/10.1111/mec.13739))
Seq449	Fungi	Basidiomycota	Agaricomycetes	Agaricales	Psathyrellaceae	Coprinopsis	Coprinopsis_poliomalla	Psathyrellaceae	9	Saprotroph	Dung Saprotroph-Plant Saprotroph-Wood Saprotroph	NULL	Agaricoid	Probable	Saprobic, in grass, on dung, rotten wood and similar substrata (Cannon & Kirk 2007)	Cannon PF, Kirk PM. 2007. Fungal Families of the World. CAB International, Cambridge (ISBN: 978-0851998275)
Seq450	Fungi	Ascomycota	Sordariomycetes	Trichosphaeriales	Trichosphaeriaceae	Nigrospora	Nigrospora_oryzae	Nigrospora	13	Saprotroph	Undefined Saprotroph	NULL	NULL	Probable	NULL	Tedersoo L, et al. 2014. Science 346:e1256688 ((https://doi.org/10.1126/science.1256688))
Seq451	Fungi	Ascomycota	Sordariomycetes	na	na	na	na	na	na	na	na	na	na	na	na	na
Seq452	Fungi	na	na	na	na	na	na	na	na	na	na	na	na	na	na	na
Seq453	Fungi	Ascomycota	Dothideomycetes	Pleosporales	Didymellaceae	Didymella		Didymella	13	Pathotroph-Saprotroph	Animal Pathogen-Plant Pathogen-Undefined Saprotroph	NULL	Microfungus	Probable	NULL	Tedersoo L, et al. 2014. Science 346:e1256688 ((https://doi.org/10.1126/science.1256688))
Seq454	Fungi	Ascomycota	Dothideomycetes	Pleosporales	Didymosphaeriaceae	Paracamarosporium	Paracamarosporium_hawaiiense	Didymosphaeriaceae	9	Pathotroph-Saprotroph-Symbiotroph	Endophyte-Lichen Parasite-Plant Pathogen-Undefined Saprotroph	NULL	Microfungus	Probable	Saprobes in both woody and herbaceous material, also parasitic on other fungi (Cannon & Kirk 2007)	Cannon PF, Kirk PM. 2007. Fungal Families of the World. CAB International, Cambridge (ISBN: 978-0851998275); Massimo NC, et al. 2015. Microbial Ecology 70:61-76 ((https://doi.org/10.1007/s00248-014-0563-6))
Seq455	Fungi	na	na	na	na	na	na	na	na	na	na	na	na	na	na	na
Seq456	Fungi	Ascomycota	Dothideomycetes	Pleosporales	Didymellaceae	Didymella		Didymella	13	Pathotroph-Saprotroph	Animal Pathogen-Plant Pathogen-Undefined Saprotroph	NULL	Microfungus	Probable	NULL	Tedersoo L, et al. 2014. Science 346:e1256688 ((https://doi.org/10.1126/science.1256688))
Seq457	Fungi	Ascomycota	Sordariomycetes	Hypocreales	Nectriaceae	Fusarium	Fusarium_solani	Fusarium	13	Pathotroph-Saprotroph-Symbiotroph	Animal Pathogen-Endophyte-Lichen Parasite-Plant Pathogen-Soil Saprotroph-Wood Saprotroph	NULL	Microfungus	Possible	Likely opportunistic human pathogen (Irinyi et al. 2015)	Duncan CG, Eslyn WE. 1966. Mycologia 58:642-664 ((https://doi.org/10.2307/3757045)); Seehann G, et al. 1975. List of Fungi in Soft-Rot Tissue Tests. Institute fur Holzbiologie und Holzschutz, Bundesforschungsanstalt fur Forst - und Holzwirtshaft, Hamburg - Lohbrugge, Germany; Costa IPMW, et al. 2012. Mycotaxon 119:e26 ((http://mycotaxon.com/resources/checklists/costa_v119_checklist.pdf)); Tederso…
Seq458	Fungi	Chytridiomycota	GS13					na	na	na	na	na	na	na	na	na
Seq459	Fungi	Ascomycota	Dothideomycetes	Pleosporales	Didymellaceae	Didymella	Didymella_rosea	Didymella	13	Pathotroph-Saprotroph	Animal Pathogen-Plant Pathogen-Undefined Saprotroph	NULL	Microfungus	Probable	NULL	Tedersoo L, et al. 2014. Science 346:e1256688 ((https://doi.org/10.1126/science.1256688))
Seq460	Fungi	Ascomycota	Eurotiomycetes	Eurotiales	Aspergillaceae	Talaromyces	Talaromyces_rufus	Talaromyces	13	Saprotroph	Undefined Saprotroph	NULL	NULL	Probable	NULL	Tedersoo L, et al. 2014. Science 346:e1256688 ((https://doi.org/10.1126/science.1256688))
Seq461	Fungi	Basidiomycota	Agaricomycetes	Agaricales	Entolomataceae	Entoloma		Entoloma	13	Pathotroph-Saprotroph-Symbiotroph	Ectomycorrhizal-Fungal Parasite-Soil Saprotroph-Undefined Saprotroph	NULL	Agaricoid	Possible	NULL	Rinaldi AC, et al. 2008. Fungal Diversity 33:1-45 ((http://www.fungaldiversity.org/fdp/sfdp/33-1.pdf)) (as ECM/not ECM); Tedersoo L, et al. 2010. Mycorrhiza 20:217-263 ((https://doi.org/10.1007/s00572-009-0274-x; sensu stricto)); http://mycorrhizas.info/ecmf.html ((http://mycorrhizas.info/ecmf.html)) ((as ECM/not ECM))
Seq462	Fungi	Mortierellomycota	Mortierellomycetes	Mortierellales	Mortierellaceae	na	na	Mortierellaceae	9	Saprotroph-Symbiotroph	Endophyte-Litter Saprotroph-Soil Saprotroph-Undefined Saprotroph	NULL	Microfungus	Possible	Saprobic in soil and thus frequenctly isolated from soil and material contaminated with soil such as hay or rotten silage and spoil tips (Cannon & Kirk 2007)	Cannon PF, Kirk PM. 2007. Fungal Families of the World. CAB International, Cambridge (ISBN: 978-0851998275); Purahong W, et al. 2016. Molecular Ecology 25:4059-4074 ((https://doi.org/10.1111/mec.13739))
Seq463	Fungi	Ascomycota	Sordariomycetes	Hypocreales	Nectriaceae	na	na	Nectriaceae	9	Pathotroph-Saprotroph-Symbiotroph	Animal Pathogen-Endophyte-Fungal Parasite-Lichen Parasite-Plant Pathogen-Wood Saprotroph	NULL	Microfungus	Possible	Fusarium species are amongst the economically significant plant pathogens (Cannon & Kirk 2007)	Cannon PF, Kirk PM. 2007. Fungal Families of the World. CAB International, Cambridge (ISBN: 978-0851998275); Hirooka Y, et al. 2012. Studies in Mycology 711-210 ((https://doi.org/10.3114/sim0001)); Tedersoo L, et al. 2014. Science 346:e1256688 ((https://doi.org/10.1126/science.1256688)); The American Phytopathological Society Common Names of Plant Diseases ((http://www.apsnet.org/publications/com…
Seq464	Fungi	Ascomycota	Eurotiomycetes	Chaetothyriales	Herpotrichiellaceae	Cladophialophora	Cladophialophora_chaetospira	Cladophialophora	13	Saprotroph	Undefined Saprotroph	NULL	Microfungus	Probable	NULL	James TY, et al. 2006. Nature 443:818-822 ((https://doi.org/10.1038/nature05110))
Seq465	Fungi	Chytridiomycota	GS13					na	na	na	na	na	na	na	na	na
Seq466	Fungi	Ascomycota	Sordariomycetes	Branch06				na	na	na	na	na	na	na	na	na
Seq467	Fungi	Basidiomycota	na	na	na	na	na	na	na	na	na	na	na	na	na	na
Seq468	Fungi	Basidiomycota	Agaricomycetes	Polyporales	Meruliaceae	Phlebia		Phlebia	13	Saprotroph	Wood Saprotroph	White Rot	Corticioid	Highly Probable	NULL	Kirk PM et al. 2008. Dictionary of the Fungi. Tenth Edition. CAB International, Wallingford (ISBN: 978-0851998268)
Seq469	Fungi	Ascomycota	Sordariomycetes	Glomerellales	Plectosphaerellaceae	na	na	Plectosphaerellaceae	13	Pathotroph-Saprotroph-Symbiotroph	Animal Pathogen-Endophyte-Fungal Parasite-Plant Pathogen-Wood Saprotroph	NULL	Microfungus	Possible	NULL	Duncan CG, Eslyn WE. 1966. Mycologia 58:642-645 ((https://doi.org/10.2307/3757045)); Nilsson T. 1973. Studia Forestalia Suecica 104:1-40 ((https://pub.epsilon.slu.se/5711/)); Worrall JJ, et al. 1997. Mycologia 89:199-219 ((https://doi.org/10.2307/3761073)); Hanada RE, et al. 2010. Fungal Biology 114:901-910 ((https://doi.org/10.1016/j.funbio.2010.08.006)); Del Olmo-Ruiz M, Arnold AE. 2014. Mycolo…
Seq470	Fungi	Ascomycota	na	na	na	na	na	na	na	na	na	na	na	na	na	na
Seq471	Fungi	na	na	na	na	na	na	na	na	na	na	na	na	na	na	na
Seq472	Fungi	Ascomycota	na	na	na	na	na	na	na	na	na	na	na	na	na	na
Seq473	Fungi	Basidiomycota	na	na	na	na	na	na	na	na	na	na	na	na	na	na
Seq474	Fungi	Ascomycota	Sordariomycetes	na	na	na	na	na	na	na	na	na	na	na	na	na
Seq475	Fungi	Basidiomycota	Agaricomycetes	Agaricales	Psathyrellaceae	Psathyrella	Psathyrella_marquana	Psathyrella	13	Saprotroph	Wood Saprotroph	NULL	Agaricoid	Probable	NULL	Tedersoo L, et al. 2014. Science 346:e1256688 ((https://doi.org/10.1126/science.1256688))
Seq476	Fungi	Basidiomycota	na	na	na	na	na	na	na	na	na	na	na	na	na	na
Seq477	Fungi	Ascomycota	Eurotiomycetes	Eurotiales	Aspergillaceae	Talaromyces	Talaromyces_rufus	Talaromyces	13	Saprotroph	Undefined Saprotroph	NULL	NULL	Probable	NULL	Tedersoo L, et al. 2014. Science 346:e1256688 ((https://doi.org/10.1126/science.1256688))
Seq478	Fungi	na	na	na	na	na	na	na	na	na	na	na	na	na	na	na
Seq479	Fungi	Basidiomycota	na	na	na	na	na	na	na	na	na	na	na	na	na	na
Seq480	Fungi	Chytridiomycota	na	na	na	na	na	na	na	na	na	na	na	na	na	na
Seq481	Fungi	Ascomycota	Sordariomycetes	Sordariales	Neoschizotheciaceae	Neoschizothecium	Neoschizothecium_curvisporum	na	na	na	na	na	na	na	na	na
Seq482	Fungi	Ascomycota	Dothideomycetes	Pleosporales	Pleosporales_fam_Incertae_sedis	Aaosphaeria	Aaosphaeria_arxii	Aaosphaeria	13	Saprotroph	Undefined Saprotroph	NULL	Microfungus	Probable	NULL	Tedersoo L, et al. 2014. Science 346:e1256688 ((https://doi.org/10.1126/science.1256688))
Seq483	Fungi	Ascomycota	na	na	na	na	na	na	na	na	na	na	na	na	na	na
Seq484	Fungi	Basidiomycota	na	na	na	na	na	na	na	na	na	na	na	na	na	na
Seq485	Fungi	na	na	na	na	na	na	na	na	na	na	na	na	na	na	na
Seq486	Fungi	Basidiomycota	Agaricomycetes	Agaricales	Psathyrellaceae	Coprinopsis	Coprinopsis_poliomalla	Psathyrellaceae	9	Saprotroph	Dung Saprotroph-Plant Saprotroph-Wood Saprotroph	NULL	Agaricoid	Probable	Saprobic, in grass, on dung, rotten wood and similar substrata (Cannon & Kirk 2007)	Cannon PF, Kirk PM. 2007. Fungal Families of the World. CAB International, Cambridge (ISBN: 978-0851998275)
Seq487	Fungi	na	na	na	na	na	na	na	na	na	na	na	na	na	na	na
Seq488	Fungi	Chytridiomycota	Rhizophlyctidomycetes	Rhizophlyctidales				na	na	na	na	na	na	na	na	na
Seq489	Fungi	na	na	na	na	na	na	na	na	na	na	na	na	na	na	na
Seq490	Fungi	Ascomycota	Sordariomycetes	Hypocreales	Nectriaceae	Gibberella	Gibberella_baccata	Gibberella	13	Pathotroph	Plant Pathogen	NULL	Microfungus	Probable	NULL	Tedersoo L, et al. 2014. Science 346:e1256688 ((https://doi.org/10.1126/science.1256688))
Seq491	Fungi	Basidiomycota	Agaricomycetes	Polyporales	Podoscyphaceae	Hypochnicium		Hypochnicium	13	Saprotroph	Undefined Saprotroph	White Rot	Corticioid	Probable	NULL	Tedersoo L, et al. 2014. Science 346:e1256688 ((https://doi.org/10.1126/science.1256688))
Seq492	Fungi	Glomeromycota	Paraglomeromycetes	Paraglomerales	Paraglomeraceae			Paraglomeraceae	9	Symbiotroph	Arbuscular Mycorrhizal	NULL	NULL	Highly Probable	NULL	Redecker D, et al. 2013. Mycorrhiza 23:515-531 ((https://doi.org/10.1007/s00572-013-0486-y))
Seq493	Fungi	na	na	na	na	na	na	na	na	na	na	na	na	na	na	na
Seq494	Fungi	na	na	na	na	na	na	na	na	na	na	na	na	na	na	na
Seq495	Fungi	Ascomycota	Sordariomycetes	na	na	na	na	na	na	na	na	na	na	na	na	na
Seq496	Fungi	na	na	na	na	na	na	na	na	na	na	na	na	na	na	na
Seq497	Fungi	Mortierellomycota	Mortierellomycetes	Mortierellales	Mortierellaceae	Mortierella		Mortierella	13	Saprotroph-Symbiotroph	Endophyte-Litter Saprotroph-Soil Saprotroph-Undefined Saprotroph	NULL	Microfungus	Probable	Saprobic in soil and thus frequenctly isolated from soil and material contaminated with soil such as hay or rotten silage and spoil tips (Cannon & Kirk 2007)	Cannon PF, Kirk PM. 2007. Fungal Families of the World. CAB International, Cambridge (ISBN: 978-0851998275); Tedersoo L, et al. 2014. Science 346:e1256688 ((https://doi.org/10.1126/science.1256688)); Purahong W, et al. 2016. Molecular Ecology 25:4059-4074 ((https://doi.org/10.1111/mec.13739))
Seq498	Fungi	Ascomycota	Dothideomycetes	Pleosporales	Periconiaceae	na	na	na	na	na	na	na	na	na	na	na
Seq499	Fungi	Ascomycota	Dothideomycetes	Pleosporales	Pleosporales_fam_Incertae_sedis	Polyschema	Polyschema_larviformis	na	na	na	na	na	na	na	na	na
Seq500	Fungi	Chytridiomycota	Spizellomycetes	Spizellomycetales	na	na	na	na	na	na	na	na	na	na	na	na
Seq501	Fungi	Ascomycota	Sordariomycetes	Xylariales	na	na	na	na	na	na	na	na	na	na	na	na
Seq502	Fungi	Ascomycota	Dothideomycetes	Pleosporales	Phaeosphaeriaceae	Setophoma	Setophoma_vernoniae	Phaeosphaeriaceae	9	Pathotroph-Saprotroph	Fungal Parasite-Plant Pathogen-Plant Saprotroph	NULL	Microfungus	Probable	Necrotrophic or saprobic on a wide range of plants, especially monocotyledons; a few species parasitic on other fungi (Cannon & Kirk 2007)	Cannon PF, Kirk PM. 2007. Fungal Families of the World. CAB International, Cambridge (ISBN: 978-0851998275)
Seq503	Fungi	na	na	na	na	na	na	na	na	na	na	na	na	na	na	na
Seq504	Fungi	Ascomycota	Leotiomycetes	Helotiales	na	na	na	na	na	na	na	na	na	na	na	na
Seq505	Fungi	Mortierellomycota	Mortierellomycetes	Mortierellales	Mortierellaceae	Mortierella	Mortierella_polycephala	Mortierella	13	Saprotroph-Symbiotroph	Endophyte-Litter Saprotroph-Soil Saprotroph-Undefined Saprotroph	NULL	Microfungus	Probable	Saprobic in soil and thus frequenctly isolated from soil and material contaminated with soil such as hay or rotten silage and spoil tips (Cannon & Kirk 2007)	Cannon PF, Kirk PM. 2007. Fungal Families of the World. CAB International, Cambridge (ISBN: 978-0851998275); Tedersoo L, et al. 2014. Science 346:e1256688 ((https://doi.org/10.1126/science.1256688)); Purahong W, et al. 2016. Molecular Ecology 25:4059-4074 ((https://doi.org/10.1111/mec.13739))
Seq506	Fungi	Ascomycota	Dothideomycetes	Pleosporales	Didymellaceae	Didymella	na	Didymella	13	Pathotroph-Saprotroph	Animal Pathogen-Plant Pathogen-Undefined Saprotroph	NULL	Microfungus	Probable	NULL	Tedersoo L, et al. 2014. Science 346:e1256688 ((https://doi.org/10.1126/science.1256688))
Seq507	Fungi	Ascomycota	Sordariomycetes	Hypocreales	Hypocreaceae	Trichoderma	Trichoderma_atroviride	Trichoderma	13	Pathotroph-Saprotroph-Symbiotroph	Animal Pathogen-Endophyte-Epiphyte-Fungal Parasite-Plant Pathogen-Wood Saprotroph	Soft Rot	Microfungus	Probable	Cause of soft-rot (Seehann et al. 1975); Likely opportunistic human pathogen (Irinyi et al. 2015); Endophyte detection method-culture (Busby et al. 2016)	Seehann G, et al. 1975. List of Fungi in Soft-Rot Tissue Tests. Institute fur Holzbiologie und Holzschutz, Bundesforschungsanstalt fur Forst - und Holzwirtshaft, Hamburg - Lohbrugge, Germany; Andrews JH, et al. 1983. Phytopathology 73228-234; Hanada RE, et al. 2010. Fungal Biology 114:901-910 ((https://doi.org/10.1016/j.funbio.2010.08.006)); Costa IPMW, et al. 2012. Mycotaxon 119:e26 ((http://myc…
Seq508	Fungi	Ascomycota	na	na	na	na	na	na	na	na	na	na	na	na	na	na
Seq509	Fungi	Ascomycota	Dothideomycetes	Pleosporales	Pleosporales_fam_Incertae_sedis	Aaosphaeria	Aaosphaeria_arxii	Aaosphaeria	13	Saprotroph	Undefined Saprotroph	NULL	Microfungus	Probable	NULL	Tedersoo L, et al. 2014. Science 346:e1256688 ((https://doi.org/10.1126/science.1256688))
Seq510	Fungi	na	na	na	na	na	na	na	na	na	na	na	na	na	na	na
Seq511	Fungi	Chytridiomycota	Spizellomycetes	Spizellomycetales	Spizellomycetaceae			Spizellomycetaceae	9	Pathotroph	Plant Pathogen-Undefined Parasite-Undefined Saprotroph	NULL	Microfungus	Probable	Common in the soil and also as parasites of a range of soil organisms and plants (Cannon & Kirk 2007)	Cannon PF, Kirk PM. 2007. Fungal Families of the World. CAB International, Cambridge (ISBN: 978-0851998275)
Seq512	Fungi	Basidiomycota	Tremellomycetes	Trichosporonales	Trichosporonaceae	Apiotrichum	Apiotrichum_scarabaeorum	Apiotrichum	13	Saprotroph	Soil Saprotroph	NULL	Microfungus	Possible	From forest soil (Calduch et al. 2002)	Calduch M, et al. 2002. Mycologia 94:355-361 ((https://doi.org/10.1080/15572536.2003.11833241))
Seq513	Fungi	Basidiomycota	Microbotryomycetes	na	na	na	na	na	na	na	na	na	na	na	na	na
Seq514	Fungi	Ascomycota	Sordariomycetes	na	na	na	na	na	na	na	na	na	na	na	na	na
Seq515	Fungi	Basidiomycota	Agaricomycetes	Agaricales	Clavariaceae	Clavaria	na	Clavaria	13	Saprotroph	Undefined Saprotroph	NULL	Clavarioid	Probable	NULL	Tedersoo L, et al. 2014. Science 346:e1256688 ((https://doi.org/10.1126/science.1256688))
Seq516	Fungi	Ascomycota	na	na	na	na	na	na	na	na	na	na	na	na	na	na
Seq517	Fungi	na	na	na	na	na	na	na	na	na	na	na	na	na	na	na
Seq518	Fungi	Mortierellomycota	Mortierellomycetes	Mortierellales	Mortierellaceae			Mortierellaceae	9	Saprotroph-Symbiotroph	Endophyte-Litter Saprotroph-Soil Saprotroph-Undefined Saprotroph	NULL	Microfungus	Possible	Saprobic in soil and thus frequenctly isolated from soil and material contaminated with soil such as hay or rotten silage and spoil tips (Cannon & Kirk 2007)	Cannon PF, Kirk PM. 2007. Fungal Families of the World. CAB International, Cambridge (ISBN: 978-0851998275); Purahong W, et al. 2016. Molecular Ecology 25:4059-4074 ((https://doi.org/10.1111/mec.13739))
Seq519	Fungi	Ascomycota	Leotiomycetes	Thelebolales	Pseudeurotiaceae	Gymnostellatospora	Gymnostellatospora_japonica	Gymnostellatospora	13	Saprotroph	Undefined Saprotroph	NULL	NULL	Probable	NULL	Tedersoo L, et al. 2014. Science 346:e1256688 ((https://doi.org/10.1126/science.1256688))
Seq520	Fungi	Ascomycota	na	na	na	na	na	na	na	na	na	na	na	na	na	na
Seq521	Fungi	Basidiomycota	Microbotryomycetes	na	na	na	na	na	na	na	na	na	na	na	na	na
Seq522	Fungi	Basidiomycota	Tremellomycetes	Trichosporonales	Trichosporonaceae	Trichosporon		Trichosporon	13	Pathotroph	Animal Pathogen	NULL	NULL	Probable	Likely opportunistic human pathogen (Irinyi et al. 2015)	Irinyi L, et al. 2015. Medical Mycology 53:313-337 ((https://doi.org/10.1093/mmy/myv008)); https://www.cdc.gov ((https://www.cdc.gov))
Seq523	Fungi	Ascomycota	Eurotiomycetes	Eurotiales	Aspergillaceae	Talaromyces	Talaromyces_funiculosus	Talaromyces	13	Saprotroph	Undefined Saprotroph	NULL	NULL	Probable	NULL	Tedersoo L, et al. 2014. Science 346:e1256688 ((https://doi.org/10.1126/science.1256688))
Seq524	Fungi	Basidiomycota	Agaricomycetes	na	na	na	na	na	na	na	na	na	na	na	na	na
Seq525	Fungi	Rozellomycota	Rozellomycotina_cls_Incertae_sedis	GS11				na	na	na	na	na	na	na	na	na
Seq526	Fungi	Basidiomycota	Tremellomycetes	Trichosporonales	Trichosporonaceae	Trichosporon		Trichosporon	13	Pathotroph	Animal Pathogen	NULL	NULL	Probable	Likely opportunistic human pathogen (Irinyi et al. 2015)	Irinyi L, et al. 2015. Medical Mycology 53:313-337 ((https://doi.org/10.1093/mmy/myv008)); https://www.cdc.gov ((https://www.cdc.gov))
Seq527	Fungi	Ascomycota	Eurotiomycetes	Chaetothyriales				na	na	na	na	na	na	na	na	na
Seq528	Fungi	Ascomycota	Eurotiomycetes	Chaetothyriales	na	na	na	na	na	na	na	na	na	na	na	na
Seq529	Fungi	na	na	na	na	na	na	na	na	na	na	na	na	na	na	na
Seq530	Fungi	Ascomycota	Sordariomycetes	Hypocreales	Bionectriaceae	Ijuhya	Ijuhya_vitellina	Ijuhya	13	Saprotroph	Undefined Saprotroph	NULL	NULL	Probable	NULL	Tedersoo L, et al. 2014. Science 346:e1256688 ((https://doi.org/10.1126/science.1256688))
Seq531	Fungi	Ascomycota	Sordariomycetes	na	na	na	na	na	na	na	na	na	na	na	na	na
Seq532	Fungi	Ascomycota	Pezizomycetes	Pezizales	Ascodesmidaceae	Eleutherascus		Eleutherascus	13	Saprotroph	Undefined Saprotroph	NULL	NULL	Probable	NULL	Tedersoo L, et al. 2014. Science 346:e1256688 ((https://doi.org/10.1126/science.1256688))
Seq533	Fungi	Basidiomycota	Agaricomycetes	Agaricales	Entolomataceae	Clitopilus		Clitopilus	13	Saprotroph	Undefined Saprotroph	NULL	Agaricoid	Probable	NULL	Tedersoo L, et al. 2014. Science 346:e1256688 ((https://doi.org/10.1126/science.1256688))
Seq534	Fungi	Basidiomycota	Agaricomycetes	Cantharellales	Ceratobasidiaceae			Ceratobasidiaceae	9	Pathotroph-Saprotroph-Symbiotroph	Endomycorrhizal-Plant Pathogen-Undefined Saprotroph	NULL	Microfungus	Possible	Best known as plant pathogens, but also saprobic. Species are endomycorrhizal with a wide range of plant roots - especially of Orchidaceae but also even bryophytes (Cannon & Kirk 2007)	Cannon PF, Kirk PM. 2007. Fungal Families of the World. CAB International, Cambridge (ISBN: 978-0851998275)
Seq535	Fungi	Ascomycota	Dothideomycetes	Pleosporales	na	na	na	na	na	na	na	na	na	na	na	na
Seq536	Fungi	Ascomycota	Dothideomycetes	Pleosporales	Phaeosphaeriaceae	na	na	Phaeosphaeriaceae	9	Pathotroph-Saprotroph	Fungal Parasite-Plant Pathogen-Plant Saprotroph	NULL	Microfungus	Probable	Necrotrophic or saprobic on a wide range of plants, especially monocotyledons; a few species parasitic on other fungi (Cannon & Kirk 2007)	Cannon PF, Kirk PM. 2007. Fungal Families of the World. CAB International, Cambridge (ISBN: 978-0851998275)
Seq537	Fungi	Ascomycota	Dothideomycetes	Tubeufiales	Tubeufiaceae	Helicoma	Helicoma_isiola	Helicoma	13	Saprotroph	Undefined Saprotroph	NULL	NULL	Probable	NULL	Tedersoo L, et al. 2014. Science 346:e1256688 ((https://doi.org/10.1126/science.1256688))
Seq538	Fungi	Ascomycota	Dothideomycetes	Pleosporales	Didymosphaeriaceae	Montagnula		Montagnula	13	Saprotroph	Undefined Saprotroph	NULL	NULL	Probable	NULL	Tedersoo L, et al. 2014. Science 346:e1256688 ((https://doi.org/10.1126/science.1256688))
Seq539	Fungi	Ascomycota	Dothideomycetes	Minutisphaerales	Minutisphaeraceae	Minutisphaera	Minutisphaera_fimbriatispora	Minutisphaera	13	Saprotroph	Undefined Saprotroph	NULL	NULL	Probable	NULL	Tedersoo L, et al. 2014. Science 346:e1256688 ((https://doi.org/10.1126/science.1256688))
Seq540	Fungi	Ascomycota	Sordariomycetes	Hypocreales	Nectriaceae	Fusarium	Fusarium_solani	Fusarium	13	Pathotroph-Saprotroph-Symbiotroph	Animal Pathogen-Endophyte-Lichen Parasite-Plant Pathogen-Soil Saprotroph-Wood Saprotroph	NULL	Microfungus	Possible	Likely opportunistic human pathogen (Irinyi et al. 2015)	Duncan CG, Eslyn WE. 1966. Mycologia 58:642-664 ((https://doi.org/10.2307/3757045)); Seehann G, et al. 1975. List of Fungi in Soft-Rot Tissue Tests. Institute fur Holzbiologie und Holzschutz, Bundesforschungsanstalt fur Forst - und Holzwirtshaft, Hamburg - Lohbrugge, Germany; Costa IPMW, et al. 2012. Mycotaxon 119:e26 ((http://mycotaxon.com/resources/checklists/costa_v119_checklist.pdf)); Tederso…
Seq541	Fungi	na	na	na	na	na	na	na	na	na	na	na	na	na	na	na
Seq542	Fungi	Basidiomycota	Agaricomycetes	Agaricales	Psathyrellaceae	Psathyrella	Psathyrella_marquana	Psathyrella	13	Saprotroph	Wood Saprotroph	NULL	Agaricoid	Probable	NULL	Tedersoo L, et al. 2014. Science 346:e1256688 ((https://doi.org/10.1126/science.1256688))
Seq543	Fungi	Ascomycota	Sordariomycetes	Hypocreales	Nectriaceae	Thelonectria	Thelonectria_veuillotiana	Nectriaceae	9	Pathotroph-Saprotroph-Symbiotroph	Animal Pathogen-Endophyte-Fungal Parasite-Lichen Parasite-Plant Pathogen-Wood Saprotroph	NULL	Microfungus	Possible	Fusarium species are amongst the economically significant plant pathogens (Cannon & Kirk 2007)	Cannon PF, Kirk PM. 2007. Fungal Families of the World. CAB International, Cambridge (ISBN: 978-0851998275); Hirooka Y, et al. 2012. Studies in Mycology 711-210 ((https://doi.org/10.3114/sim0001)); Tedersoo L, et al. 2014. Science 346:e1256688 ((https://doi.org/10.1126/science.1256688)); The American Phytopathological Society Common Names of Plant Diseases ((http://www.apsnet.org/publications/com…
Seq544	Fungi	Basidiomycota	Tremellomycetes					na	na	na	na	na	na	na	na	na
Seq545	Fungi	Ascomycota	Dothideomycetes	Mycosphaerellales	na	na	na	na	na	na	na	na	na	na	na	na
Seq546	Fungi	Basidiomycota	Agaricomycetes	na	na	na	na	na	na	na	na	na	na	na	na	na
Seq547	Fungi	Chytridiomycota	Spizellomycetes	Spizellomycetales	Spizellomycetaceae	na	na	Spizellomycetaceae	9	Pathotroph	Plant Pathogen-Undefined Parasite-Undefined Saprotroph	NULL	Microfungus	Probable	Common in the soil and also as parasites of a range of soil organisms and plants (Cannon & Kirk 2007)	Cannon PF, Kirk PM. 2007. Fungal Families of the World. CAB International, Cambridge (ISBN: 978-0851998275)
Seq548	Fungi	Basidiomycota	Microbotryomycetes	Sporidiobolales	Sporidiobolaceae	Rhodotorula	Rhodotorula_toruloides	Rhodotorula	13	Pathotroph-Saprotroph	Animal Endosymbiont-Animal Pathogen-Endophyte-Plant Pathogen-Undefined Saprotroph	NULL	Yeast	Probable	Opportunistic human pathogen	https://www.cdc.gov ((https://www.cdc.gov))
Seq549	Fungi	Ascomycota	Sordariomycetes	Branch06				na	na	na	na	na	na	na	na	na
Seq550	Fungi	na	na	na	na	na	na	na	na	na	na	na	na	na	na	na
Seq551	Fungi	Ascomycota	Sordariomycetes	Glomerellales	Plectosphaerellaceae	Furcasterigmium	Furcasterigmium_furcatum	Plectosphaerellaceae	13	Pathotroph-Saprotroph-Symbiotroph	Animal Pathogen-Endophyte-Fungal Parasite-Plant Pathogen-Wood Saprotroph	NULL	Microfungus	Possible	NULL	Duncan CG, Eslyn WE. 1966. Mycologia 58:642-645 ((https://doi.org/10.2307/3757045)); Nilsson T. 1973. Studia Forestalia Suecica 104:1-40 ((https://pub.epsilon.slu.se/5711/)); Worrall JJ, et al. 1997. Mycologia 89:199-219 ((https://doi.org/10.2307/3761073)); Hanada RE, et al. 2010. Fungal Biology 114:901-910 ((https://doi.org/10.1016/j.funbio.2010.08.006)); Del Olmo-Ruiz M, Arnold AE. 2014. Mycolo…
Seq552	Fungi	na	na	na	na	na	na	na	na	na	na	na	na	na	na	na
Seq553	Fungi	Basidiomycota	Agaricomycetes	Cantharellales	Ceratobasidiaceae	Rhizoctonia		Ceratobasidiaceae	9	Pathotroph-Saprotroph-Symbiotroph	Endomycorrhizal-Plant Pathogen-Undefined Saprotroph	NULL	Microfungus	Possible	Best known as plant pathogens, but also saprobic. Species are endomycorrhizal with a wide range of plant roots - especially of Orchidaceae but also even bryophytes (Cannon & Kirk 2007)	Cannon PF, Kirk PM. 2007. Fungal Families of the World. CAB International, Cambridge (ISBN: 978-0851998275)
Seq554	Fungi	Ascomycota	Dothideomycetes	Pleosporales	Didymellaceae	Didymella		Didymella	13	Pathotroph-Saprotroph	Animal Pathogen-Plant Pathogen-Undefined Saprotroph	NULL	Microfungus	Probable	NULL	Tedersoo L, et al. 2014. Science 346:e1256688 ((https://doi.org/10.1126/science.1256688))
Seq555	Fungi	Ascomycota	Sordariomycetes	Sordariales	Chaetomiaceae	Chaetomium	Chaetomium_globosum	na	na	na	na	na	na	na	na	na
Seq556	Fungi	Basidiomycota	Agaricomycetes	Cantharellales	Ceratobasidiaceae			Ceratobasidiaceae	9	Pathotroph-Saprotroph-Symbiotroph	Endomycorrhizal-Plant Pathogen-Undefined Saprotroph	NULL	Microfungus	Possible	Best known as plant pathogens, but also saprobic. Species are endomycorrhizal with a wide range of plant roots - especially of Orchidaceae but also even bryophytes (Cannon & Kirk 2007)	Cannon PF, Kirk PM. 2007. Fungal Families of the World. CAB International, Cambridge (ISBN: 978-0851998275)
Seq557	Fungi	Basidiomycota	Agaricomycetes	Cantharellales	Ceratobasidiaceae	Thanatephorus	Thanatephorus_cucumeris	Thanatephorus	13	Pathotroph	Plant Pathogen	NULL	NULL	Probable	NULL	Tedersoo L, et al. 2014. Science 346:e1256688 ((https://doi.org/10.1126/science.1256688))
Seq558	Fungi	na	na	na	na	na	na	na	na	na	na	na	na	na	na	na
Seq559	Fungi	Ascomycota	Sordariomycetes	Microascales	Microascaceae	Pseudallescheria	na	Pseudallescheria	13	Pathotroph-Saprotroph	Animal Pathogen-Undefined Saprotroph	NULL	Microfungus	Probable	Pseudallescheria boydii is sometimes associated with human and animal mycetomas, especially in infections of immunocompromised patients, other species may act as opportunists (Cannon & Kirk 2007)	Cannon PF, Kirk PM. 2007. Fungal Families of the World. CAB International, Cambridge (ISBN: 978-0851998275); Tedersoo L, et al. 2014. Science 346:e1256688 ((https://doi.org/10.1126/science.1256688)); https://www.cdc.gov/ ((https://www.cdc.gov/))
Seq560	Fungi	Basidiomycota	na	na	na	na	na	na	na	na	na	na	na	na	na	na
Seq561	Fungi	Chytridiomycota	Rhizophlyctidomycetes	Rhizophlyctidales	Rhizophlyctidaceae	na	na	na	na	na	na	na	na	na	na	na
Seq562	Fungi	Ascomycota	Sordariomycetes	Glomerellales	Plectosphaerellaceae	na	na	Plectosphaerellaceae	13	Pathotroph-Saprotroph-Symbiotroph	Animal Pathogen-Endophyte-Fungal Parasite-Plant Pathogen-Wood Saprotroph	NULL	Microfungus	Possible	NULL	Duncan CG, Eslyn WE. 1966. Mycologia 58:642-645 ((https://doi.org/10.2307/3757045)); Nilsson T. 1973. Studia Forestalia Suecica 104:1-40 ((https://pub.epsilon.slu.se/5711/)); Worrall JJ, et al. 1997. Mycologia 89:199-219 ((https://doi.org/10.2307/3761073)); Hanada RE, et al. 2010. Fungal Biology 114:901-910 ((https://doi.org/10.1016/j.funbio.2010.08.006)); Del Olmo-Ruiz M, Arnold AE. 2014. Mycolo…
Seq563	Fungi	Ascomycota	Dothideomycetes	Pleosporales	Phaeosphaeriaceae	Phaeosphaeria	Phaeosphaeria_podocarpi	Phaeosphaeria	13	Saprotroph	Undefined Saprotroph	NULL	NULL	Probable	NULL	Tedersoo L, et al. 2014. Science 346:e1256688 ((https://doi.org/10.1126/science.1256688))
Seq564	Fungi	Ascomycota	Leotiomycetes	Helotiales	na	na	na	na	na	na	na	na	na	na	na	na
Seq565	Fungi	Basidiomycota	na	na	na	na	na	na	na	na	na	na	na	na	na	na
Seq566	Fungi	Ascomycota	Dothideomycetes	Pleosporales	Pleosporaceae	Curvularia	Curvularia_deightonii	Curvularia	13	Pathotroph	Plant Pathogen	NULL	Microfungus	Probable	NULL	Tedersoo L, et al. 2014. Science 346:e1256688 ((https://doi.org/10.1126/science.1256688))
Seq567	Fungi	Ascomycota	Sordariomycetes	na	na	na	na	na	na	na	na	na	na	na	na	na
Seq568	Fungi	Blastocladiomycota	Blastocladiomycetes	Blastocladiales	Blastocladiaceae	Allomyces	na	Allomyces	13	Saprotroph	Undefined Saprotroph	NULL	NULL	Probable	NULL	Tedersoo L, et al. 2014. Science 346:e1256688 ((https://doi.org/10.1126/science.1256688))
Seq569	Fungi	Ascomycota	na	na	na	na	na	na	na	na	na	na	na	na	na	na
Seq570	Fungi	Ascomycota	na	na	na	na	na	na	na	na	na	na	na	na	na	na
Seq571	Fungi	Basidiomycota	Agaricomycetes	Cantharellales	Ceratobasidiaceae	Thanatephorus	Thanatephorus_cucumeris	Thanatephorus	13	Pathotroph	Plant Pathogen	NULL	NULL	Probable	NULL	Tedersoo L, et al. 2014. Science 346:e1256688 ((https://doi.org/10.1126/science.1256688))
Seq572	Fungi	Ascomycota	Orbiliomycetes	Orbiliales	Orbiliaceae	na	na	Orbiliaceae	9	Saprotroph	Wood Saprotroph	NULL	Microfungus	Probable	Saprobic, found especially on wood in both wet and dry habitats. Many species are nematophagous, forming adhesive knobs, nets or ring-like traps in the presence of a food source; perhaps a strategy for life in low-nitrogen environments. There have been reports of associations with algae for a few species, but an established lichen association appears not to exist (Cannon & Kirk 2007)	Cannon PF, Kirk PM. 2007. Fungal Families of the World. CAB International, Cambridge (ISBN: 978-0851998275)
Seq573	Fungi	na	na	na	na	na	na	na	na	na	na	na	na	na	na	na
Seq574	Fungi	Ascomycota	Eurotiomycetes	Eurotiales	Aspergillaceae	Talaromyces	na	Talaromyces	13	Saprotroph	Undefined Saprotroph	NULL	NULL	Probable	NULL	Tedersoo L, et al. 2014. Science 346:e1256688 ((https://doi.org/10.1126/science.1256688))
Seq575	Fungi	Basidiomycota	Microbotryomycetes	Sporidiobolales	Sporidiobolaceae	Rhodosporidiobolus	Rhodosporidiobolus_azoricus	Sporidiobolaceae	9	Pathotroph-Saprotroph	Animal Pathogen-Undefined Saprotroph	NULL	Microfungus	Probable	Saprobic, found in a wide range of habitats and especially in aquatic systems. Some of the red yeasts in this family are widely encountered spoilage organisms and opportunistic human pathogens (Cannon & Kirk 2007)	Cannon PF, Kirk PM. 2007. Fungal Families of the World. CAB International, Cambridge (ISBN: 978-0851998275)
Seq576	Fungi	Ascomycota	na	na	na	na	na	na	na	na	na	na	na	na	na	na
Seq577	Fungi	Ascomycota	na	na	na	na	na	na	na	na	na	na	na	na	na	na
Seq578	Fungi	Ascomycota	Pezizomycetes	Pezizales	Ascobolaceae	Ascobolus	na	Ascobolus	13	Saprotroph	Dung Saprotroph-Wood Saprotroph	Soft Rot	NULL	Probable	NULL	Duncan CG, Eslyn WE. 1966. Mycologia 58:642-645 ((https://doi.org/10.2307/3757045)); Bell A. 1983. Dung Fungi: An Illustrated Guide to Coprophilous Fungi in New Zealand. Victoria University Press, Wellington (ISBN: 978-0864730015); Tedersoo L, et al. 2014. Science 346:e1256688 ((https://doi.org/10.1126/science.1256688))
Seq579	Fungi	Chytridiomycota	na	na	na	na	na	na	na	na	na	na	na	na	na	na
Seq580	Fungi	Ascomycota	Sordariomycetes	Glomerellales	Glomerellaceae	Colletotrichum	Colletotrichum_destructivum	Colletotrichum	13	Pathotroph-Symbiotroph	Endophyte-Plant Pathogen	NULL	Microfungus	Probable	NULL	Costa IPMW, et al. 2012. Mycotaxon 119:e26 ((http://mycotaxon.com/resources/checklists/costa_v119_checklist.pdf)); Tedersoo L, et al. 2014. Science 346:e1256688 ((https://doi.org/10.1126/science.1256688)); The American Phytopathological Society Common Names of Plant Diseases ((http://www.apsnet.org/publications/commonnames/Pages/default.aspx))
Seq581	Fungi	Ascomycota	Sordariomycetes	Sordariales	Chaetomiaceae	na	na	na	na	na	na	na	na	na	na	na
Seq582	Fungi	Ascomycota	na	na	na	na	na	na	na	na	na	na	na	na	na	na
Seq583	Fungi	Ascomycota	Eurotiomycetes	Eurotiales	Aspergillaceae	Talaromyces	Talaromyces_rufus	Talaromyces	13	Saprotroph	Undefined Saprotroph	NULL	NULL	Probable	NULL	Tedersoo L, et al. 2014. Science 346:e1256688 ((https://doi.org/10.1126/science.1256688))
Seq584	Fungi	Basidiomycota	Agaricomycetes	Cantharellales	Ceratobasidiaceae	Thanatephorus	Thanatephorus_cucumeris	Thanatephorus	13	Pathotroph	Plant Pathogen	NULL	NULL	Probable	NULL	Tedersoo L, et al. 2014. Science 346:e1256688 ((https://doi.org/10.1126/science.1256688))
Seq585	Fungi	Ascomycota	na	na	na	na	na	na	na	na	na	na	na	na	na	na
Seq586	Fungi	Basidiomycota	Agaricomycetes	Cantharellales	Ceratobasidiaceae	Rhizoctonia		Ceratobasidiaceae	9	Pathotroph-Saprotroph-Symbiotroph	Endomycorrhizal-Plant Pathogen-Undefined Saprotroph	NULL	Microfungus	Possible	Best known as plant pathogens, but also saprobic. Species are endomycorrhizal with a wide range of plant roots - especially of Orchidaceae but also even bryophytes (Cannon & Kirk 2007)	Cannon PF, Kirk PM. 2007. Fungal Families of the World. CAB International, Cambridge (ISBN: 978-0851998275)
Seq587	Fungi	Ascomycota	Dothideomycetes	Pleosporales	Lentitheciaceae	Poaceascoma		na	na	na	na	na	na	na	na	na
Seq588	Fungi	Ascomycota	na	na	na	na	na	na	na	na	na	na	na	na	na	na
Seq589	Fungi	na	na	na	na	na	na	na	na	na	na	na	na	na	na	na
Seq590	Fungi	Basidiomycota	Agaricomycetes	Agaricales	Entolomataceae	Clitopilus		Clitopilus	13	Saprotroph	Undefined Saprotroph	NULL	Agaricoid	Probable	NULL	Tedersoo L, et al. 2014. Science 346:e1256688 ((https://doi.org/10.1126/science.1256688))
Seq591	Fungi	Rozellomycota						na	na	na	na	na	na	na	na	na
Seq592	Fungi	Ascomycota	Sordariomycetes	Sordariales	Chaetomiaceae	Chaetomium		na	na	na	na	na	na	na	na	na
Seq593	Fungi	Ascomycota	Sordariomycetes	Hypocreales	Nectriaceae	Calonectria	na	Calonectria	13	Pathotroph	Plant Pathogen	NULL	NULL	Probable	NULL	Tedersoo L, et al. 2014. Science 346:e1256688 ((https://doi.org/10.1126/science.1256688))
Seq594	Fungi	Chytridiomycota	na	na	na	na	na	na	na	na	na	na	na	na	na	na
Seq595	Fungi	Chytridiomycota	Rhizophlyctidomycetes	Rhizophlyctidales				na	na	na	na	na	na	na	na	na
Seq596	Fungi	Mortierellomycota	Mortierellomycetes	Mortierellales	Mortierellaceae			Mortierellaceae	9	Saprotroph-Symbiotroph	Endophyte-Litter Saprotroph-Soil Saprotroph-Undefined Saprotroph	NULL	Microfungus	Possible	Saprobic in soil and thus frequenctly isolated from soil and material contaminated with soil such as hay or rotten silage and spoil tips (Cannon & Kirk 2007)	Cannon PF, Kirk PM. 2007. Fungal Families of the World. CAB International, Cambridge (ISBN: 978-0851998275); Purahong W, et al. 2016. Molecular Ecology 25:4059-4074 ((https://doi.org/10.1111/mec.13739))
Seq597	Fungi	Ascomycota	Eurotiomycetes	Eurotiales	Aspergillaceae	Aspergillus	na	na	na	na	na	na	na	na	na	na
Seq598	Fungi	Rozellomycota	Rozellomycotina_cls_Incertae_sedis	GS11				na	na	na	na	na	na	na	na	na
Seq599	Fungi	na	na	na	na	na	na	na	na	na	na	na	na	na	na	na
Seq600	Fungi	Ascomycota	Dothideomycetes	Pleosporales	Pleosporaceae	Exserohilum	Exserohilum_rostratum	Exserohilum	13	Pathotroph	Plant Pathogen	NULL	NULL	Probable	NULL	Tedersoo L, et al. 2014. Science 346:e1256688 ((https://doi.org/10.1126/science.1256688))
Seq601	Fungi	Ascomycota	Eurotiomycetes	Eurotiales	Aspergillaceae	Talaromyces	Talaromyces_rufus	Talaromyces	13	Saprotroph	Undefined Saprotroph	NULL	NULL	Probable	NULL	Tedersoo L, et al. 2014. Science 346:e1256688 ((https://doi.org/10.1126/science.1256688))
Seq602	Fungi	Ascomycota	Dothideomycetes	Pleosporales	Pleosporaceae	Curvularia	Curvularia_pseudoprotuberata	Curvularia	13	Pathotroph	Plant Pathogen	NULL	Microfungus	Probable	NULL	Tedersoo L, et al. 2014. Science 346:e1256688 ((https://doi.org/10.1126/science.1256688))
Seq603	Fungi	Basidiomycota	Agaricomycetes	Agaricales	Hygrophoraceae	Hygrocybe	na	Hygrocybe	13	Saprotroph-Symbiotroph	Undefined Saprotroph-Undefined Symbiotroph	NULL	Agaricoid	Probable	Previously classified as Hygrophorus; Carbon signature suggests biotrophy with bryophytes, grasses, or understory plants (Seitzman et al. 2011)	Seitzman BH, et al. 2011. Mycologia 103:280-290 ((https://doi.org/10.3852/10-195)); Lodge J., et al. 2014. Fungal Diversity 64:1-99 ((https://doi.org/10.1007/s13225-013-0259-0)); Lodge J. 2014. Omphalina 5:2-6 ((https://www.fs.fed.us/nrs/pubs/jrnl/2014/nrs_2014_lodge_001.pdf)); Tedersoo L, et al. 2014. Science 346:e1256688 ((https://doi.org/10.1126/science.1256688))
Seq604	Fungi	Ascomycota	Dothideomycetes	Pleosporales	Sporormiaceae	Westerdykella	Westerdykella_multispora	Westerdykella	13	Saprotroph	Undefined Saprotroph	NULL	NULL	Probable	NULL	Tedersoo L, et al. 2014. Science 346:e1256688 ((https://doi.org/10.1126/science.1256688))
Seq605	Fungi	Ascomycota	na	na	na	na	na	na	na	na	na	na	na	na	na	na
Seq606	Fungi	na	na	na	na	na	na	na	na	na	na	na	na	na	na	na
Seq607	Fungi	Ascomycota	Dothideomycetes	Pleosporales	Cucurbitariaceae	na	na	Cucurbitariaceae	9	Pathotroph-Saprotroph	Plant Pathogen-Wood Saprotroph	NULL	Microfungus	Probable	Necrotrophic or saprobic on woody plants (Cannon & Kirk 2007)	Cannon PF, Kirk PM. 2007. Fungal Families of the World. CAB International, Cambridge (ISBN: 978-0851998275); Tedersoo L, et al. 2014. Science 346:e1256688 ((https://doi.org/10.1126/science.1256688))
Seq608	Fungi	Ascomycota	Eurotiomycetes	Onygenales	Onygenaceae			Onygenaceae	9	Saprotroph	Dung Saprotroph-Soil Saprotroph	NULL	Microfungus	Probable	Generally saprobic and keratinophilic, in soil or coprophilous, occasionally found on hair or horn (Cannon & Kirk 2007)	Cannon PF, Kirk PM. 2007. Fungal Families of the World. CAB International, Cambridge (ISBN: 978-0851998275)
Seq609	Fungi	Basidiomycota	Atractiellomycetes	Atractiellales	Phleogenaceae	Helicogloea	na	Helicogloea	13	Saprotroph	Undefined Saprotroph	NULL	NULL	Probable	NULL	Tedersoo L, et al. 2014. Science 346:e1256688 ((https://doi.org/10.1126/science.1256688))
Seq610	Fungi	Rozellomycota	Rozellomycotina_cls_Incertae_sedis	GS11				na	na	na	na	na	na	na	na	na
Seq611	Fungi	Basidiomycota	Agaricomycetes	Agaricales	Entolomataceae	Clitopilus		Clitopilus	13	Saprotroph	Undefined Saprotroph	NULL	Agaricoid	Probable	NULL	Tedersoo L, et al. 2014. Science 346:e1256688 ((https://doi.org/10.1126/science.1256688))
Seq612	Fungi	Ascomycota	na	na	na	na	na	na	na	na	na	na	na	na	na	na
Seq613	Fungi	Ascomycota	Dothideomycetes	Pleosporales	Didymellaceae	Didymella		Didymella	13	Pathotroph-Saprotroph	Animal Pathogen-Plant Pathogen-Undefined Saprotroph	NULL	Microfungus	Probable	NULL	Tedersoo L, et al. 2014. Science 346:e1256688 ((https://doi.org/10.1126/science.1256688))
Seq614	Fungi	na	na	na	na	na	na	na	na	na	na	na	na	na	na	na
Seq615	Fungi	Ascomycota	na	na	na	na	na	na	na	na	na	na	na	na	na	na
Seq616	Fungi	Ascomycota	Saccharomycetes	Saccharomycetales	Phaffomycetaceae	Cyberlindnera	Cyberlindnera_mrakii	na	na	na	na	na	na	na	na	na
Seq617	Fungi	Ascomycota	Sordariomycetes	na	na	na	na	na	na	na	na	na	na	na	na	na
Seq618	Fungi	Ascomycota	Dothideomycetes	Pleosporales	Pleosporaceae	Curvularia	Curvularia_colbranii	Curvularia	13	Pathotroph	Plant Pathogen	NULL	Microfungus	Probable	NULL	Tedersoo L, et al. 2014. Science 346:e1256688 ((https://doi.org/10.1126/science.1256688))
Seq619	Fungi	Ascomycota	Eurotiomycetes	Eurotiales	Aspergillaceae	Penicillium	Penicillium_daleae	Penicillium	13	Saprotroph	Dung Saprotroph-Undefined Saprotroph-Wood Saprotroph	Soft Rot	Microfungus	Highly Probable	NULL	Duncan CG, Eslyn WE. 1966. Mycologia 58642-664; Seehann G, et al. 1975. List of Fungi in Soft-Rot Tissue Tests. Institute fur Holzbiologie und Holzschutz, Bundesforschungsanstalt fur Forst - und Holzwirtshaft, Hamburg - Lohbrugge, Germany; Costa IPMW, et al. 2012. Mycotaxon 119:e26 ((http://mycotaxon.com/resources/checklists/costa_v119_checklist.pdf)); Bills GF, et al. 2013. Current Opinion in Mi…
Seq620	Fungi	Ascomycota	na	na	na	na	na	na	na	na	na	na	na	na	na	na
Seq621	Fungi	Ascomycota	Dothideomycetes	Tubeufiales	Tubeufiaceae	Helicoma	Helicoma_isiola	Helicoma	13	Saprotroph	Undefined Saprotroph	NULL	NULL	Probable	NULL	Tedersoo L, et al. 2014. Science 346:e1256688 ((https://doi.org/10.1126/science.1256688))
Seq622	Fungi	Ascomycota	Sordariomycetes	Xylariales	Xylariaceae	na	na	Xylariaceae	9	Pathotroph-Saprotroph-Symbiotroph	Dung Saprotroph-Endophyte-Plant Pathogen-Undefined Saprotroph	NULL	Xylarioid	Probable	Saprobes or weak pathogens, many endophytes, mainly in wood and bark, occasionally in soil and dung (Cannon & Kirk 2007)	Cannon PF, Kirk PM. 2007. Fungal Families of the World. CAB International, Cambridge (ISBN: 978-0851998275)
Seq623	Fungi	Ascomycota	na	na	na	na	na	na	na	na	na	na	na	na	na	na
Seq624	Fungi	Ascomycota	Sordariomycetes	Hypocreales	Hypocreales_fam_Incertae_sedis	Emericellopsis	Emericellopsis_robusta	Emericellopsis	13	Saprotroph	Undefined Saprotroph	NULL	NULL	Probable	NULL	Tedersoo L, et al. 2014. Science 346:e1256688 ((https://doi.org/10.1126/science.1256688))
Seq625	Fungi	Ascomycota	Dothideomycetes	Pleosporales	Acrocalymmaceae	Acrocalymma	Acrocalymma_cycadis	Acrocalymma	13	Saprotroph	Undefined Saprotroph	NULL	NULL	Probable	NULL	Tedersoo L, et al. 2014. Science 346:e1256688 ((https://doi.org/10.1126/science.1256688))
Seq626	Fungi	Ascomycota	Leotiomycetes	Helotiales	Helotiaceae	Scytalidium	na	Scytalidium	13	Saprotroph	Wood Saprotroph	Soft Rot	NULL	Probable	NULL	Nilsson T. 1973. Studia Forestalia Suecica 104:1-40 ((https://pub.epsilon.slu.se/5711/)); Costa IPMW, et al. 2012. Mycotaxon 119:e26 ((http://mycotaxon.com/resources/checklists/costa_v119_checklist.pdf)); Tedersoo L, et al. 2014. Science 346:e1256688 ((https://doi.org/10.1126/science.1256688)); The American Phytopathological Society Common Names of Plant Diseases ((http://www.apsnet.org/publicati…
Seq627	Fungi	Basidiomycota	Agaricomycetes	Agaricales	Bolbitiaceae	Conocybe	Conocybe_coniferarum	Conocybe	13	Saprotroph	Undefined Saprotroph	NULL	Agaricoid	Probable	NULL	Tedersoo L, et al. 2014. Science 346:e1256688 ((https://doi.org/10.1126/science.1256688))
Seq628	Fungi	Basidiomycota	Agaricomycetes	Agaricales	Entolomataceae	Entoloma	Entoloma_mirum	Entoloma	13	Pathotroph-Saprotroph-Symbiotroph	Ectomycorrhizal-Fungal Parasite-Soil Saprotroph-Undefined Saprotroph	NULL	Agaricoid	Possible	NULL	Rinaldi AC, et al. 2008. Fungal Diversity 33:1-45 ((http://www.fungaldiversity.org/fdp/sfdp/33-1.pdf)) (as ECM/not ECM); Tedersoo L, et al. 2010. Mycorrhiza 20:217-263 ((https://doi.org/10.1007/s00572-009-0274-x; sensu stricto)); http://mycorrhizas.info/ecmf.html ((http://mycorrhizas.info/ecmf.html)) ((as ECM/not ECM))
Seq629	Fungi	Ascomycota	Dothideomycetes	Pleosporales	Didymosphaeriaceae	Paracamarosporium	na	Didymosphaeriaceae	9	Pathotroph-Saprotroph-Symbiotroph	Endophyte-Lichen Parasite-Plant Pathogen-Undefined Saprotroph	NULL	Microfungus	Probable	Saprobes in both woody and herbaceous material, also parasitic on other fungi (Cannon & Kirk 2007)	Cannon PF, Kirk PM. 2007. Fungal Families of the World. CAB International, Cambridge (ISBN: 978-0851998275); Massimo NC, et al. 2015. Microbial Ecology 70:61-76 ((https://doi.org/10.1007/s00248-014-0563-6))
Seq630	Fungi	Ascomycota	Sordariomycetes	Glomerellales	Plectosphaerellaceae	Gibellulopsis		Gibellulopsis	13	Pathotroph	Plant Pathogen	NULL	NULL	Probable	NULL	Tedersoo L, et al. 2014. Science 346:e1256688 ((https://doi.org/10.1126/science.1256688))
Seq631	Fungi	Ascomycota	Eurotiomycetes	Chaetothyriales	Trichomeriaceae	Knufia	na	Knufia	13	Pathotroph-Saprotroph	Animal Pathogen-Plant Pathogen-Soil Saprotroph-Undefined Saprotroph	NULL	Microfungus	Possible	Species isolated from tumour-like stem and branch deformities of Populus tremuloides, bark of Populus, rocks, and clinical samples, with one species causes opportunistic skin infections in humans (Crous et al. 2013)	Li DM, et al. 2008. Studies in Mycology 61:131-136 ((https://doi.org/10.3114/sim.2008.61.13)); Crous PW, et al. 2013. Persoonia 31188-296; Irinyi L, et al. 2015. Medical Mycology 53:313-337 ((https://doi.org/10.1093/mmy/myv008))((https://doi.org/10.1093/mmy/myv008))
Seq632	Fungi	Ascomycota	Eurotiomycetes	Chaetothyriales	Strelitzianaceae	Strelitziana	Strelitziana_albiziae	Strelitziana	13	Pathotroph	Plant Pathogen	NULL	NULL	Probable	NULL	Tedersoo L, et al. 2014. Science 346:e1256688 ((https://doi.org/10.1126/science.1256688))
Seq633	Fungi	Ascomycota	Pezizomycotina_cls_Incertae_sedis					na	na	na	na	na	na	na	na	na
Seq634	Fungi	na	na	na	na	na	na	na	na	na	na	na	na	na	na	na
Seq635	Fungi	Ascomycota	Pezizomycetes	Pezizales	Ascobolaceae	Ascobolus		Ascobolus	13	Saprotroph	Dung Saprotroph-Wood Saprotroph	Soft Rot	NULL	Probable	NULL	Duncan CG, Eslyn WE. 1966. Mycologia 58:642-645 ((https://doi.org/10.2307/3757045)); Bell A. 1983. Dung Fungi: An Illustrated Guide to Coprophilous Fungi in New Zealand. Victoria University Press, Wellington (ISBN: 978-0864730015); Tedersoo L, et al. 2014. Science 346:e1256688 ((https://doi.org/10.1126/science.1256688))
Seq636	Fungi	na	na	na	na	na	na	na	na	na	na	na	na	na	na	na
Seq637	Fungi	Ascomycota	Sordariomycetes	Hypocreales	Nectriaceae	Neonectria	Neonectria_major	Neonectria	13	Pathotroph	Plant Pathogen	NULL	NULL	Probable	NULL	Tedersoo L, et al. 2014. Science 346:e1256688 ((https://doi.org/10.1126/science.1256688))
Seq638	Fungi	Ascomycota	Sordariomycetes	na	na	na	na	na	na	na	na	na	na	na	na	na
Seq639	Fungi	Chytridiomycota	Spizellomycetes	Spizellomycetales	Spizellomycetaceae			Spizellomycetaceae	9	Pathotroph	Plant Pathogen-Undefined Parasite-Undefined Saprotroph	NULL	Microfungus	Probable	Common in the soil and also as parasites of a range of soil organisms and plants (Cannon & Kirk 2007)	Cannon PF, Kirk PM. 2007. Fungal Families of the World. CAB International, Cambridge (ISBN: 978-0851998275)
Seq640	Fungi	Ascomycota	Dothideomycetes	Pleosporales	Neopyrenochaetaceae	Neopyrenochaeta	Neopyrenochaeta_inflorescentiae	na	na	na	na	na	na	na	na	na
Seq641	Fungi	Basidiomycota	Agaricomycetes	Cantharellales	Ceratobasidiaceae	Rhizoctonia		Ceratobasidiaceae	9	Pathotroph-Saprotroph-Symbiotroph	Endomycorrhizal-Plant Pathogen-Undefined Saprotroph	NULL	Microfungus	Possible	Best known as plant pathogens, but also saprobic. Species are endomycorrhizal with a wide range of plant roots - especially of Orchidaceae but also even bryophytes (Cannon & Kirk 2007)	Cannon PF, Kirk PM. 2007. Fungal Families of the World. CAB International, Cambridge (ISBN: 978-0851998275)
Seq642	Fungi	Ascomycota	Dothideomycetes	na	na	na	na	na	na	na	na	na	na	na	na	na
Seq643	Fungi	Ascomycota	Dothideomycetes	Pleosporales	Cucurbitariaceae	na	na	Cucurbitariaceae	9	Pathotroph-Saprotroph	Plant Pathogen-Wood Saprotroph	NULL	Microfungus	Probable	Necrotrophic or saprobic on woody plants (Cannon & Kirk 2007)	Cannon PF, Kirk PM. 2007. Fungal Families of the World. CAB International, Cambridge (ISBN: 978-0851998275); Tedersoo L, et al. 2014. Science 346:e1256688 ((https://doi.org/10.1126/science.1256688))
Seq644	Fungi	Basidiomycota	Agaricomycetes	Agaricales	Lyophyllaceae	Lyophyllum	Lyophyllum_caerulescens	Lyophyllum	13	Symbiotroph	Ectomycorrhizal	NULL	Agaricoid	Possible	NULL	Rinaldi AC, et al. 2008. Fungal Diversity 33:1-45 ((http://www.fungaldiversity.org/fdp/sfdp/33-1.pdf)); Tedersoo L, et al. 2010. Mycorrhiza 20:217-263 ((https://doi.org/10.1007/s00572-009-0274-x)) (pro parte); http://mycorrhizas.info/ecmf.html ((http://mycorrhizas.info/ecmf.html))
Seq645	Fungi	Ascomycota	Sordariomycetes	na	na	na	na	na	na	na	na	na	na	na	na	na
Seq646	Fungi	Ascomycota	Eurotiomycetes	Eurotiales	Aspergillaceae	Talaromyces	Talaromyces_rufus	Talaromyces	13	Saprotroph	Undefined Saprotroph	NULL	NULL	Probable	NULL	Tedersoo L, et al. 2014. Science 346:e1256688 ((https://doi.org/10.1126/science.1256688))
Seq647	Fungi	Ascomycota	na	na	na	na	na	na	na	na	na	na	na	na	na	na
Seq648	Fungi	Ascomycota	Dothideomycetes	Pleosporales	Lentitheciaceae	Poaceascoma		na	na	na	na	na	na	na	na	na
Seq649	Fungi	Ascomycota	na	na	na	na	na	na	na	na	na	na	na	na	na	na
Seq650	Fungi	Ascomycota	Sordariomycetes	na	na	na	na	na	na	na	na	na	na	na	na	na
Seq651	Fungi	Ascomycota	Sordariomycetes	na	na	na	na	na	na	na	na	na	na	na	na	na
Seq652	Fungi	na	na	na	na	na	na	na	na	na	na	na	na	na	na	na
Seq653	Fungi	Ascomycota	na	na	na	na	na	na	na	na	na	na	na	na	na	na
Seq654	Fungi	Ascomycota	Sordariomycetes	Hypocreales	Nectriaceae	na	na	Nectriaceae	9	Pathotroph-Saprotroph-Symbiotroph	Animal Pathogen-Endophyte-Fungal Parasite-Lichen Parasite-Plant Pathogen-Wood Saprotroph	NULL	Microfungus	Possible	Fusarium species are amongst the economically significant plant pathogens (Cannon & Kirk 2007)	Cannon PF, Kirk PM. 2007. Fungal Families of the World. CAB International, Cambridge (ISBN: 978-0851998275); Hirooka Y, et al. 2012. Studies in Mycology 711-210 ((https://doi.org/10.3114/sim0001)); Tedersoo L, et al. 2014. Science 346:e1256688 ((https://doi.org/10.1126/science.1256688)); The American Phytopathological Society Common Names of Plant Diseases ((http://www.apsnet.org/publications/com…
Seq655	Fungi	Chytridiomycota	Cladochytriomycetes	Cladochytriales	Septochytriaceae	Septochytrium		Septochytrium	13	Pathotroph	Plant Pathogen	NULL	NULL	Probable	NULL	Tedersoo L, et al. 2014. Science 346:e1256688 ((https://doi.org/10.1126/science.1256688))
Seq656	Fungi	Ascomycota	Sordariomycetes	Sordariales	Chaetomiaceae	na	na	na	na	na	na	na	na	na	na	na
Seq657	Fungi	Ascomycota	Sordariomycetes	na	na	na	na	na	na	na	na	na	na	na	na	na
Seq658	Fungi	Rozellomycota	na	na	na	na	na	na	na	na	na	na	na	na	na	na
Seq659	Fungi	Ascomycota	na	na	na	na	na	na	na	na	na	na	na	na	na	na
Seq660	Fungi	Ascomycota	Eurotiomycetes	Chaetothyriales	Trichomeriaceae	Knufia	Knufia_perforans	Knufia	13	Pathotroph-Saprotroph	Animal Pathogen-Plant Pathogen-Soil Saprotroph-Undefined Saprotroph	NULL	Microfungus	Possible	Species isolated from tumour-like stem and branch deformities of Populus tremuloides, bark of Populus, rocks, and clinical samples, with one species causes opportunistic skin infections in humans (Crous et al. 2013)	Li DM, et al. 2008. Studies in Mycology 61:131-136 ((https://doi.org/10.3114/sim.2008.61.13)); Crous PW, et al. 2013. Persoonia 31188-296; Irinyi L, et al. 2015. Medical Mycology 53:313-337 ((https://doi.org/10.1093/mmy/myv008))((https://doi.org/10.1093/mmy/myv008))
Seq661	Fungi	Ascomycota	Eurotiomycetes	Chaetothyriales	na	na	na	na	na	na	na	na	na	na	na	na
Seq662	Fungi	Chytridiomycota	na	na	na	na	na	na	na	na	na	na	na	na	na	na
Seq663	Fungi	Ascomycota	Sordariomycetes	Sordariales	na	na	na	na	na	na	na	na	na	na	na	na
Seq664	Fungi	Ascomycota	na	na	na	na	na	na	na	na	na	na	na	na	na	na
Seq665	Fungi	na	na	na	na	na	na	na	na	na	na	na	na	na	na	na
Seq666	Fungi	Chytridiomycota	GS13					na	na	na	na	na	na	na	na	na
Seq667	Fungi	Ascomycota	na	na	na	na	na	na	na	na	na	na	na	na	na	na
Seq668	Fungi	Ascomycota	Eurotiomycetes	Chaetothyriales	Trichomeriaceae	Knufia	Knufia_perforans	Knufia	13	Pathotroph-Saprotroph	Animal Pathogen-Plant Pathogen-Soil Saprotroph-Undefined Saprotroph	NULL	Microfungus	Possible	Species isolated from tumour-like stem and branch deformities of Populus tremuloides, bark of Populus, rocks, and clinical samples, with one species causes opportunistic skin infections in humans (Crous et al. 2013)	Li DM, et al. 2008. Studies in Mycology 61:131-136 ((https://doi.org/10.3114/sim.2008.61.13)); Crous PW, et al. 2013. Persoonia 31188-296; Irinyi L, et al. 2015. Medical Mycology 53:313-337 ((https://doi.org/10.1093/mmy/myv008))((https://doi.org/10.1093/mmy/myv008))
Seq669	Fungi	Rozellomycota	Rozellomycotina_cls_Incertae_sedis	GS11				na	na	na	na	na	na	na	na	na
Seq670	Fungi	na	na	na	na	na	na	na	na	na	na	na	na	na	na	na
Seq671	Fungi	Ascomycota	Sordariomycetes	Hypocreales	na	na	na	na	na	na	na	na	na	na	na	na
Seq672	Fungi	Ascomycota	Eurotiomycetes	Eurotiales	Aspergillaceae	Aspergillus	Aspergillus_subnutans	na	na	na	na	na	na	na	na	na
Seq673	Fungi	Ascomycota	Eurotiomycetes	Eurotiales	Aspergillaceae	Aspergillus	Aspergillus_fumigatus	na	na	na	na	na	na	na	na	na
Seq674	Fungi	Ascomycota	Dothideomycetes	Pleosporales	Didymosphaeriaceae	Paracamarosporium	Paracamarosporium_hawaiiense	Didymosphaeriaceae	9	Pathotroph-Saprotroph-Symbiotroph	Endophyte-Lichen Parasite-Plant Pathogen-Undefined Saprotroph	NULL	Microfungus	Probable	Saprobes in both woody and herbaceous material, also parasitic on other fungi (Cannon & Kirk 2007)	Cannon PF, Kirk PM. 2007. Fungal Families of the World. CAB International, Cambridge (ISBN: 978-0851998275); Massimo NC, et al. 2015. Microbial Ecology 70:61-76 ((https://doi.org/10.1007/s00248-014-0563-6))
Seq675	Fungi	Ascomycota	Sordariomycetes	Hypocreales	Nectriaceae	Volutella	Volutella_ciliata	Nectriaceae	9	Pathotroph-Saprotroph-Symbiotroph	Animal Pathogen-Endophyte-Fungal Parasite-Lichen Parasite-Plant Pathogen-Wood Saprotroph	NULL	Microfungus	Possible	Fusarium species are amongst the economically significant plant pathogens (Cannon & Kirk 2007)	Cannon PF, Kirk PM. 2007. Fungal Families of the World. CAB International, Cambridge (ISBN: 978-0851998275); Hirooka Y, et al. 2012. Studies in Mycology 711-210 ((https://doi.org/10.3114/sim0001)); Tedersoo L, et al. 2014. Science 346:e1256688 ((https://doi.org/10.1126/science.1256688)); The American Phytopathological Society Common Names of Plant Diseases ((http://www.apsnet.org/publications/com…
Seq676	Fungi	Ascomycota	na	na	na	na	na	na	na	na	na	na	na	na	na	na
Seq677	Fungi	Ascomycota	Eurotiomycetes	na	na	na	na	na	na	na	na	na	na	na	na	na
Seq678	Fungi	Ascomycota	na	na	na	na	na	na	na	na	na	na	na	na	na	na
Seq679	Fungi	Ascomycota	Dothideomycetes	Minutisphaerales	Minutisphaeraceae	Minutisphaera	Minutisphaera_fimbriatispora	Minutisphaera	13	Saprotroph	Undefined Saprotroph	NULL	NULL	Probable	NULL	Tedersoo L, et al. 2014. Science 346:e1256688 ((https://doi.org/10.1126/science.1256688))
Seq680	Fungi	Ascomycota	Dothideomycetes	Pleosporales	na	na	na	na	na	na	na	na	na	na	na	na
Seq681	Fungi	Ascomycota	Sordariomycetes	Branch06				na	na	na	na	na	na	na	na	na
Seq682	Fungi	Chytridiomycota	na	na	na	na	na	na	na	na	na	na	na	na	na	na
Seq683	Fungi	Ascomycota	Leotiomycetes	Thelebolales	Thelebolaceae			na	na	na	na	na	na	na	na	na
Seq684	Fungi	Ascomycota	Sordariomycetes	Hypocreales	Bionectriaceae	Geosmithia	na	Bionectriaceae	9	Pathotroph-Saprotroph	Algal Parasite-Bryophyte Parasite-Fungal Parasite-Undefined Saprotroph	NULL	Microfungus	Probable	Associated with plant material, especially on wood and herbaceous debris, or with algae, bryophyte or other fungi, rarely pathogenic (Cannon & Kirk 2007)	Cannon PF, Kirk PM. 2007. Fungal Families of the World. CAB International, Cambridge (ISBN: 978-0851998275)
Seq685	Fungi	Ascomycota	na	na	na	na	na	na	na	na	na	na	na	na	na	na
Seq686	Fungi	Basidiomycota	Tremellomycetes	Cystofilobasidiales	Mrakiaceae	Mrakia		Mrakia	13	Saprotroph	Soil Saprotroph-Undefined Saprotroph	NULL	Yeast	Probable	Isolated from water scums (Jones & Sloof 1966); isolated from Antarctic soil (Xin & Zhou 2007)	Jones EBG, Slooff WC. 1966. Antonie van Leeuwenhoek 32:223-228 ((https://doi.org/10.1007/BF02097464)); Xin M-X, Zhou P-J. 2007. Journal of Zhejiang University SCIENCE B. 8:260-265 ((https://doi.org/10.1631/jzus.2007.B0260))
Seq687	Fungi	na	na	na	na	na	na	na	na	na	na	na	na	na	na	na
Seq688	Fungi	Basidiomycota	Microbotryomycetes	Sporidiobolales	Sporidiobolaceae	Rhodotorula	Rhodotorula_toruloides	Rhodotorula	13	Pathotroph-Saprotroph	Animal Endosymbiont-Animal Pathogen-Endophyte-Plant Pathogen-Undefined Saprotroph	NULL	Yeast	Probable	Opportunistic human pathogen	https://www.cdc.gov ((https://www.cdc.gov))
Seq689	Fungi	na	na	na	na	na	na	na	na	na	na	na	na	na	na	na
Seq690	Fungi	Ascomycota	Saccharomycetes	Saccharomycetales	Saccharomycopsidaceae	Ambrosiozyma	Ambrosiozyma_kamigamensis	Ambrosiozyma	13	Saprotroph	Undefined Saprotroph	NULL	Yeast	Probable	Isolated from galleries bored by ambrosia beetles (Endoh R, et al. 2008) and mountain streams (Kurtzman & Robnett 2013)	Endoh R, et al. 2008. Antonie van Leeuwenhoek 94:365-376 ((https://doi.org/10.1007/s10482-008-9253-z))
Seq691	Fungi	Ascomycota	Dothideomycetes	Pleosporales	Amorosiaceae	Alfoldia	Alfoldia_vorosii	na	na	na	na	na	na	na	na	na
Seq692	Fungi	Basidiomycota	Agaricomycetes	Cantharellales	Ceratobasidiaceae	na	na	Ceratobasidiaceae	9	Pathotroph-Saprotroph-Symbiotroph	Endomycorrhizal-Plant Pathogen-Undefined Saprotroph	NULL	Microfungus	Possible	Best known as plant pathogens, but also saprobic. Species are endomycorrhizal with a wide range of plant roots - especially of Orchidaceae but also even bryophytes (Cannon & Kirk 2007)	Cannon PF, Kirk PM. 2007. Fungal Families of the World. CAB International, Cambridge (ISBN: 978-0851998275)
Seq693	Fungi	Ascomycota	Dothideomycetes	Pleosporales	Pleosporaceae			Pleosporaceae	9	Pathotroph-Saprotroph	Endophyte-Lichen Parasite-Plant Pathogen-Undefined Saprotroph	NULL	Microfungus	Probable	Necrotrophic pathogens and saprobes, especially associated with grasses. Many species are seed-borne (Cannon & Kirk 2007)	Cannon PF, Kirk PM. 2007. Fungal Families of the World. CAB International, Cambridge (ISBN: 978-0851998275); David AS, et al. 2016. Microbial Ecology 71:912-926 ((https://doi.org/10.1007/s00248-015-0712-6)); Lawrey JD, Diederich P. 2016. http://www.lichenicolous.net (accessed 24 May 2017) ((http://www.lichenicolous.net))
Seq694	Fungi	Basidiomycota	Agaricomycetes	Agaricales	Psathyrellaceae	Psathyrella	Psathyrella_rogueiana	Psathyrella	13	Saprotroph	Wood Saprotroph	NULL	Agaricoid	Probable	NULL	Tedersoo L, et al. 2014. Science 346:e1256688 ((https://doi.org/10.1126/science.1256688))
Seq695	Fungi	Ascomycota	Eurotiomycetes	Chaetothyriales				na	na	na	na	na	na	na	na	na
Seq696	Fungi	Ascomycota	na	na	na	na	na	na	na	na	na	na	na	na	na	na
Seq697	Fungi	Ascomycota	Dothideomycetes	Capnodiales	Cladosporiaceae	Cladosporium	Cladosporium_subuliforme	na	na	na	na	na	na	na	na	na
Seq698	Fungi	Ascomycota	Sordariomycetes	Glomerellales	Glomerellaceae	Colletotrichum	na	Colletotrichum	13	Pathotroph-Symbiotroph	Endophyte-Plant Pathogen	NULL	Microfungus	Probable	NULL	Costa IPMW, et al. 2012. Mycotaxon 119:e26 ((http://mycotaxon.com/resources/checklists/costa_v119_checklist.pdf)); Tedersoo L, et al. 2014. Science 346:e1256688 ((https://doi.org/10.1126/science.1256688)); The American Phytopathological Society Common Names of Plant Diseases ((http://www.apsnet.org/publications/commonnames/Pages/default.aspx))
Seq699	Fungi	Basidiomycota	Agaricomycetes	Agaricales				Agaricales	7	Pathotroph-Saprotroph-Symbiotroph	Bryophyte Parasite-Dung Saprotroph-Ectomycorrhizal-Fungal Parasite-Leaf Saprotroph-Plant Parasite-Undefined Saprotroph-Wood Saprotroph	NULL	Agaricoid-Gasteroid-Microfungus-Secotioid-Yeast	Possible	Mushrooms and toadstools, Gill fungi, Agarics... lignicolous, sometimes muscicolous or fungicolous, saprobic, mycorrhizal, rarely parasitic on plants or fungi (Kirk et al. 2008)	Kirk PM et al. 2008. Dictionary of the Fungi. Tenth Edition. CAB International, Wallingford (ISBN: 978-0851998268)
Seq700	Fungi	Ascomycota	Sordariomycetes	Xylariales	Amphisphaeriaceae	Pestalotia	Pestalotia_pauciseta	Pestalotia	13	Pathotroph-Saprotroph	Plant Pathogen-Wood Saprotroph	Soft Rot	Microfungus	Highly Probable	NULL	Duncan CG, Eslyn WE. 1966. Mycologia 58642-664; Seehann G, et al. 1975. List of Fungi in Soft-Rot Tissue Tests. Institute fur Holzbiologie und Holzschutz, Bundesforschungsanstalt fur Forst - und Holzwirtshaft, Hamburg - Lohbrugge, Germany; Costa IPMW, et al. 2012. Mycotaxon 119:e26 ((http://mycotaxon.com/resources/checklists/costa_v119_checklist.pdf)); Tedersoo L, et al. 2014. Science 346:e125668…
Seq701	Fungi	na	na	na	na	na	na	na	na	na	na	na	na	na	na	na
Seq702	Fungi	Ascomycota	na	na	na	na	na	na	na	na	na	na	na	na	na	na
Seq703	Fungi	Basidiomycota	Agaricomycetes	Agaricales	Psathyrellaceae	Psathyrella	Psathyrella_rogueiana	Psathyrella	13	Saprotroph	Wood Saprotroph	NULL	Agaricoid	Probable	NULL	Tedersoo L, et al. 2014. Science 346:e1256688 ((https://doi.org/10.1126/science.1256688))
Seq704	Fungi	Ascomycota	Sordariomycetes	Sordariales	Chaetomiaceae	Chaetomium		na	na	na	na	na	na	na	na	na
Seq705	Fungi	Mortierellomycota	Mortierellomycetes	Mortierellales	Mortierellaceae	Mortierella	Mortierella_polycephala	Mortierella	13	Saprotroph-Symbiotroph	Endophyte-Litter Saprotroph-Soil Saprotroph-Undefined Saprotroph	NULL	Microfungus	Probable	Saprobic in soil and thus frequenctly isolated from soil and material contaminated with soil such as hay or rotten silage and spoil tips (Cannon & Kirk 2007)	Cannon PF, Kirk PM. 2007. Fungal Families of the World. CAB International, Cambridge (ISBN: 978-0851998275); Tedersoo L, et al. 2014. Science 346:e1256688 ((https://doi.org/10.1126/science.1256688)); Purahong W, et al. 2016. Molecular Ecology 25:4059-4074 ((https://doi.org/10.1111/mec.13739))
Seq706	Fungi	Ascomycota	Sordariomycetes	Coniochaetales	Coniochaetaceae	Coniochaeta		Coniochaeta	13	Pathotroph-Saprotroph-Symbiotroph	Animal Pathogen-Dung Saprotroph-Endophyte-Lichen Parasite-Plant Pathogen-Undefined Saprotroph	NULL	Microfungus	Possible	NULL	Bell A. 1983. Dung Fungi: An Illustrated Guide to Coprophilous Fungi in New Zealand. Victoria University Press, Wellington (ISBN: 978-0864730015); Damm U, et al. 2010. Persoonia 24:60-80 ((http://doi.org/10.3767/003158510X500705)); Costa IPMW, et al. 2012. Mycotaxon 119:e26 ((http://mycotaxon.com/resources/checklists/costa_v119_checklist.pdf)); Tedersoo L, et al. 2014. Science 346:1256688 ((https…
Seq707	Fungi	Ascomycota	na	na	na	na	na	na	na	na	na	na	na	na	na	na
Seq708	Fungi	Ascomycota	Eurotiomycetes	Chaetothyriales	Cyphellophoraceae	Cyphellophora		Cyphellophora	13	Pathotroph-Saprotroph	Animal Pathogen-Undefined Saprotroph	NULL	Facultative Yeast-Microfungus	Probable	Consult the current literature for updated names on this group that included the Black Yeasts; Some species are likely opportunistic human pathogen (Irinyi et al. 2015)	Tedersoo L, et al. 2014. Science 346:e1256688 ((https://doi.org/10.1126/science.1256688)); Irinyi L, et al. 2015. Medical Mycology 53:313-337 ((https://doi.org/10.1093/mmy/myv008))
Seq709	Fungi	Ascomycota	Sordariomycetes	Xylariales	na	na	na	na	na	na	na	na	na	na	na	na
Seq710	Fungi	Ascomycota	Sordariomycetes	Hypocreales	Nectriaceae	na	na	Nectriaceae	9	Pathotroph-Saprotroph-Symbiotroph	Animal Pathogen-Endophyte-Fungal Parasite-Lichen Parasite-Plant Pathogen-Wood Saprotroph	NULL	Microfungus	Possible	Fusarium species are amongst the economically significant plant pathogens (Cannon & Kirk 2007)	Cannon PF, Kirk PM. 2007. Fungal Families of the World. CAB International, Cambridge (ISBN: 978-0851998275); Hirooka Y, et al. 2012. Studies in Mycology 711-210 ((https://doi.org/10.3114/sim0001)); Tedersoo L, et al. 2014. Science 346:e1256688 ((https://doi.org/10.1126/science.1256688)); The American Phytopathological Society Common Names of Plant Diseases ((http://www.apsnet.org/publications/com…
Seq711	Fungi	Basidiomycota	Agaricomycetes	Agaricales	Pluteaceae	Pluteus	Pluteus_hubregtseorum	Pluteus	13	Pathotroph-Saprotroph	Bryophyte Parasite-Litter Saprotroph-Wood Saprotroph	White Rot	Agaricoid	Probable	NULL	Grgurinovic CA, Simpson JA. 2001. Fungal Diversity 8:97-127 ((http://www.fungaldiversity.org/fdp/sfdp/FD_8_97-127.pdf)); James TY, et al. 2006. Nature 443:818-822 ((https://doi.org/10.1038/nature05110)); Tedersoo L, et al. 2014. Science 346:e1256688 ((https://doi.org/10.1126/science.1256688))
Seq712	Fungi	na	na	na	na	na	na	na	na	na	na	na	na	na	na	na
Seq713	Fungi	Basidiomycota	Agaricomycetes	Cantharellales	Ceratobasidiaceae	na	na	Ceratobasidiaceae	9	Pathotroph-Saprotroph-Symbiotroph	Endomycorrhizal-Plant Pathogen-Undefined Saprotroph	NULL	Microfungus	Possible	Best known as plant pathogens, but also saprobic. Species are endomycorrhizal with a wide range of plant roots - especially of Orchidaceae but also even bryophytes (Cannon & Kirk 2007)	Cannon PF, Kirk PM. 2007. Fungal Families of the World. CAB International, Cambridge (ISBN: 978-0851998275)
Seq714	Fungi	Ascomycota	Dothideomycetes	Dothideomycetes_ord_Incertae_sedis	Eremomycetaceae	Eremomyces		Eremomyces	13	Saprotroph	Undefined Saprotroph	NULL	NULL	Probable	NULL	Tedersoo L, et al. 2014. Science 346:e1256688 ((https://doi.org/10.1126/science.1256688))
Seq715	Fungi	Ascomycota	Sordariomycetes	Hypocreales	Nectriaceae	na	na	Nectriaceae	9	Pathotroph-Saprotroph-Symbiotroph	Animal Pathogen-Endophyte-Fungal Parasite-Lichen Parasite-Plant Pathogen-Wood Saprotroph	NULL	Microfungus	Possible	Fusarium species are amongst the economically significant plant pathogens (Cannon & Kirk 2007)	Cannon PF, Kirk PM. 2007. Fungal Families of the World. CAB International, Cambridge (ISBN: 978-0851998275); Hirooka Y, et al. 2012. Studies in Mycology 711-210 ((https://doi.org/10.3114/sim0001)); Tedersoo L, et al. 2014. Science 346:e1256688 ((https://doi.org/10.1126/science.1256688)); The American Phytopathological Society Common Names of Plant Diseases ((http://www.apsnet.org/publications/com…
Seq716	Fungi	Basidiomycota	Agaricomycetes	na	na	na	na	na	na	na	na	na	na	na	na	na
Seq717	Fungi	Ascomycota	Dothideomycetes	na	na	na	na	na	na	na	na	na	na	na	na	na
Seq718	Fungi	na	na	na	na	na	na	na	na	na	na	na	na	na	na	na
Seq719	Fungi	Rozellomycota	Rozellomycotina_cls_Incertae_sedis	GS11				na	na	na	na	na	na	na	na	na
Seq720	Fungi	Ascomycota	Eurotiomycetes	Chaetothyriales				na	na	na	na	na	na	na	na	na
Seq721	Fungi	Ascomycota	na	na	na	na	na	na	na	na	na	na	na	na	na	na
Seq722	Fungi	Ascomycota	na	na	na	na	na	na	na	na	na	na	na	na	na	na
Seq723	Fungi	Ascomycota	Sordariomycetes	Branch06				na	na	na	na	na	na	na	na	na
Seq724	Fungi	Ascomycota	na	na	na	na	na	na	na	na	na	na	na	na	na	na
Seq725	Fungi	na	na	na	na	na	na	na	na	na	na	na	na	na	na	na
Seq726	Fungi	Ascomycota	na	na	na	na	na	na	na	na	na	na	na	na	na	na
Seq727	Fungi	Ascomycota	na	na	na	na	na	na	na	na	na	na	na	na	na	na
Seq728	Fungi	Ascomycota	na	na	na	na	na	na	na	na	na	na	na	na	na	na
Seq729	Fungi	Basidiomycota	na	na	na	na	na	na	na	na	na	na	na	na	na	na
Seq730	Fungi	Ascomycota	Orbiliomycetes	Orbiliales	Orbiliaceae	na	na	Orbiliaceae	9	Saprotroph	Wood Saprotroph	NULL	Microfungus	Probable	Saprobic, found especially on wood in both wet and dry habitats. Many species are nematophagous, forming adhesive knobs, nets or ring-like traps in the presence of a food source; perhaps a strategy for life in low-nitrogen environments. There have been reports of associations with algae for a few species, but an established lichen association appears not to exist (Cannon & Kirk 2007)	Cannon PF, Kirk PM. 2007. Fungal Families of the World. CAB International, Cambridge (ISBN: 978-0851998275)
Seq731	Fungi	Ascomycota	na	na	na	na	na	na	na	na	na	na	na	na	na	na
Seq732	Fungi	Glomeromycota	Paraglomeromycetes	Paraglomerales				Paraglomerales	7	Symbiotroph	Arbuscular Mycorrhizal	NULL	NULL	Highly Probable	NULL	Redecker D, et al. 2013. Mycorrhiza 23:515-531 ((https://doi.org/10.1007/s00572-013-0486-y))
Seq733	Fungi	Ascomycota	Sordariomycetes	Glomerellales	Plectosphaerellaceae	na	na	Plectosphaerellaceae	13	Pathotroph-Saprotroph-Symbiotroph	Animal Pathogen-Endophyte-Fungal Parasite-Plant Pathogen-Wood Saprotroph	NULL	Microfungus	Possible	NULL	Duncan CG, Eslyn WE. 1966. Mycologia 58:642-645 ((https://doi.org/10.2307/3757045)); Nilsson T. 1973. Studia Forestalia Suecica 104:1-40 ((https://pub.epsilon.slu.se/5711/)); Worrall JJ, et al. 1997. Mycologia 89:199-219 ((https://doi.org/10.2307/3761073)); Hanada RE, et al. 2010. Fungal Biology 114:901-910 ((https://doi.org/10.1016/j.funbio.2010.08.006)); Del Olmo-Ruiz M, Arnold AE. 2014. Mycolo…
Seq734	Fungi	Ascomycota	Sordariomycetes	Hypocreales	Clavicipitaceae	Metarhizium	Metarhizium_brunneum	Metarhizium	13	Pathotroph	Animal Pathogen	NULL	NULL	Probable	NULL	Tedersoo L, et al. 2014. Science 346:e1256688 ((https://doi.org/10.1126/science.1256688))
Seq735	Fungi	Chytridiomycota	Rhizophydiomycetes	Rhizophydiales	Terramycetaceae	Boothiomyces		Boothiomyces	13	Saprotroph	Undefined Saprotroph	NULL	NULL	Probable	NULL	Tedersoo L, et al. 2014. Science 346:e1256688 ((https://doi.org/10.1126/science.1256688))
Seq736	Fungi	na	na	na	na	na	na	na	na	na	na	na	na	na	na	na
Seq737	Fungi	Ascomycota	Eurotiomycetes	Chaetothyriales				na	na	na	na	na	na	na	na	na
Seq738	Fungi	Ascomycota	Sordariomycetes	Branch06				na	na	na	na	na	na	na	na	na
Seq739	Fungi	Chytridiomycota	Spizellomycetes	Spizellomycetales	na	na	na	na	na	na	na	na	na	na	na	na
Seq740	Fungi	Ascomycota	na	na	na	na	na	na	na	na	na	na	na	na	na	na
Seq741	Fungi	Ascomycota	Leotiomycetes	Thelebolales	Pseudeurotiaceae	Pseudeurotium		Pseudeurotium	13	Saprotroph	Undefined Saprotroph	NULL	NULL	Probable	NULL	Tedersoo L, et al. 2014. Science 346:e1256688 ((https://doi.org/10.1126/science.1256688))
Seq742	Fungi	Ascomycota	na	na	na	na	na	na	na	na	na	na	na	na	na	na
Seq743	Fungi	Ascomycota	Sordariomycetes	Hypocreales	Hypocreales_fam_Incertae_sedis	Emericellopsis	Emericellopsis_robusta	Emericellopsis	13	Saprotroph	Undefined Saprotroph	NULL	NULL	Probable	NULL	Tedersoo L, et al. 2014. Science 346:e1256688 ((https://doi.org/10.1126/science.1256688))
Seq744	Fungi	Ascomycota	Dothideomycetes	Pleosporales	Pleosporaceae	Curvularia	Curvularia_kusanoi	Curvularia	13	Pathotroph	Plant Pathogen	NULL	Microfungus	Probable	NULL	Tedersoo L, et al. 2014. Science 346:e1256688 ((https://doi.org/10.1126/science.1256688))
Seq745	Fungi	Ascomycota	Leotiomycetes	Helotiales	na	na	na	na	na	na	na	na	na	na	na	na
Seq746	Fungi	Ascomycota	Sordariomycetes	Microascales	Microascaceae	Petriella	Petriella_musispora	Petriella	13	Saprotroph	Undefined Saprotroph	NULL	NULL	Probable	NULL	Tedersoo L, et al. 2014. Science 346:e1256688 ((https://doi.org/10.1126/science.1256688))
Seq747	Fungi	Ascomycota	Sordariomycetes	Hypocreales	Hypocreaceae	Trichoderma		Trichoderma	13	Pathotroph-Saprotroph-Symbiotroph	Animal Pathogen-Endophyte-Epiphyte-Fungal Parasite-Plant Pathogen-Wood Saprotroph	Soft Rot	Microfungus	Probable	Cause of soft-rot (Seehann et al. 1975); Likely opportunistic human pathogen (Irinyi et al. 2015); Endophyte detection method-culture (Busby et al. 2016)	Seehann G, et al. 1975. List of Fungi in Soft-Rot Tissue Tests. Institute fur Holzbiologie und Holzschutz, Bundesforschungsanstalt fur Forst - und Holzwirtshaft, Hamburg - Lohbrugge, Germany; Andrews JH, et al. 1983. Phytopathology 73228-234; Hanada RE, et al. 2010. Fungal Biology 114:901-910 ((https://doi.org/10.1016/j.funbio.2010.08.006)); Costa IPMW, et al. 2012. Mycotaxon 119:e26 ((http://myc…
Seq748	Fungi	Ascomycota	Dothideomycetes	Pleosporales	Cucurbitariaceae	na	na	Cucurbitariaceae	9	Pathotroph-Saprotroph	Plant Pathogen-Wood Saprotroph	NULL	Microfungus	Probable	Necrotrophic or saprobic on woody plants (Cannon & Kirk 2007)	Cannon PF, Kirk PM. 2007. Fungal Families of the World. CAB International, Cambridge (ISBN: 978-0851998275); Tedersoo L, et al. 2014. Science 346:e1256688 ((https://doi.org/10.1126/science.1256688))
Seq749	Fungi	Ascomycota	na	na	na	na	na	na	na	na	na	na	na	na	na	na
Seq750	Fungi	Ascomycota	Dothideomycetes	Pleosporales	Didymosphaeriaceae	Paracamarosporium	Paracamarosporium_mamanes	Didymosphaeriaceae	9	Pathotroph-Saprotroph-Symbiotroph	Endophyte-Lichen Parasite-Plant Pathogen-Undefined Saprotroph	NULL	Microfungus	Probable	Saprobes in both woody and herbaceous material, also parasitic on other fungi (Cannon & Kirk 2007)	Cannon PF, Kirk PM. 2007. Fungal Families of the World. CAB International, Cambridge (ISBN: 978-0851998275); Massimo NC, et al. 2015. Microbial Ecology 70:61-76 ((https://doi.org/10.1007/s00248-014-0563-6))
Seq751	Fungi	Ascomycota	Dothideomycetes	Dothideales	Saccotheciaceae	Pseudosydowia	Pseudosydowia_louisecottisiae	na	na	na	na	na	na	na	na	na
Seq752	Fungi	Ascomycota	Eurotiomycetes	Chaetothyriales	Herpotrichiellaceae	Cladophialophora	Cladophialophora_chaetospira	Cladophialophora	13	Saprotroph	Undefined Saprotroph	NULL	Microfungus	Probable	NULL	James TY, et al. 2006. Nature 443:818-822 ((https://doi.org/10.1038/nature05110))
Seq753	Fungi	Ascomycota	Eurotiomycetes	Eurotiales	Aspergillaceae	Talaromyces	Talaromyces_rufus	Talaromyces	13	Saprotroph	Undefined Saprotroph	NULL	NULL	Probable	NULL	Tedersoo L, et al. 2014. Science 346:e1256688 ((https://doi.org/10.1126/science.1256688))
Seq754	Fungi	na	na	na	na	na	na	na	na	na	na	na	na	na	na	na
Seq755	Fungi	na	na	na	na	na	na	na	na	na	na	na	na	na	na	na
Seq756	Fungi	Ascomycota	Eurotiomycetes	Eurotiales	Aspergillaceae	Penicillium	Penicillium_vulpinum	Penicillium	13	Saprotroph	Dung Saprotroph-Undefined Saprotroph-Wood Saprotroph	Soft Rot	Microfungus	Highly Probable	NULL	Duncan CG, Eslyn WE. 1966. Mycologia 58642-664; Seehann G, et al. 1975. List of Fungi in Soft-Rot Tissue Tests. Institute fur Holzbiologie und Holzschutz, Bundesforschungsanstalt fur Forst - und Holzwirtshaft, Hamburg - Lohbrugge, Germany; Costa IPMW, et al. 2012. Mycotaxon 119:e26 ((http://mycotaxon.com/resources/checklists/costa_v119_checklist.pdf)); Bills GF, et al. 2013. Current Opinion in Mi…
Seq757	Fungi	Ascomycota	Eurotiomycetes	Chaetothyriales				na	na	na	na	na	na	na	na	na
Seq758	Fungi	Chytridiomycota	Rhizophlyctidomycetes	Rhizophlyctidales				na	na	na	na	na	na	na	na	na
Seq759	Fungi	Ascomycota	na	na	na	na	na	na	na	na	na	na	na	na	na	na
Seq760	Fungi	Ascomycota	Dothideomycetes	Venturiales	Sympoventuriaceae			na	na	na	na	na	na	na	na	na
Seq761	Fungi	Blastocladiomycota	Blastocladiomycetes	Blastocladiales	Blastocladiaceae	Allomyces	na	Allomyces	13	Saprotroph	Undefined Saprotroph	NULL	NULL	Probable	NULL	Tedersoo L, et al. 2014. Science 346:e1256688 ((https://doi.org/10.1126/science.1256688))
Seq762	Fungi	Ascomycota	Eurotiomycetes	Chaetothyriales	Cyphellophoraceae	Cyphellophora	Cyphellophora_pluriseptata	Cyphellophora	13	Pathotroph-Saprotroph	Animal Pathogen-Undefined Saprotroph	NULL	Facultative Yeast-Microfungus	Probable	Consult the current literature for updated names on this group that included the Black Yeasts; Some species are likely opportunistic human pathogen (Irinyi et al. 2015)	Tedersoo L, et al. 2014. Science 346:e1256688 ((https://doi.org/10.1126/science.1256688)); Irinyi L, et al. 2015. Medical Mycology 53:313-337 ((https://doi.org/10.1093/mmy/myv008))
Seq763	Fungi	na	na	na	na	na	na	na	na	na	na	na	na	na	na	na
Seq764	Fungi	Rozellomycota	Rozellomycotina_cls_Incertae_sedis	GS11				na	na	na	na	na	na	na	na	na
Seq765	Fungi	Basidiomycota	Tremellomycetes					na	na	na	na	na	na	na	na	na
Seq766	Fungi	na	na	na	na	na	na	na	na	na	na	na	na	na	na	na
Seq767	Fungi	Basidiomycota	Agaricomycetes	Agaricales	Clavariaceae	Clavaria	na	Clavaria	13	Saprotroph	Undefined Saprotroph	NULL	Clavarioid	Probable	NULL	Tedersoo L, et al. 2014. Science 346:e1256688 ((https://doi.org/10.1126/science.1256688))
Seq768	Fungi	Ascomycota	Sordariomycetes	Hypocreales	Nectriaceae	na	na	Nectriaceae	9	Pathotroph-Saprotroph-Symbiotroph	Animal Pathogen-Endophyte-Fungal Parasite-Lichen Parasite-Plant Pathogen-Wood Saprotroph	NULL	Microfungus	Possible	Fusarium species are amongst the economically significant plant pathogens (Cannon & Kirk 2007)	Cannon PF, Kirk PM. 2007. Fungal Families of the World. CAB International, Cambridge (ISBN: 978-0851998275); Hirooka Y, et al. 2012. Studies in Mycology 711-210 ((https://doi.org/10.3114/sim0001)); Tedersoo L, et al. 2014. Science 346:e1256688 ((https://doi.org/10.1126/science.1256688)); The American Phytopathological Society Common Names of Plant Diseases ((http://www.apsnet.org/publications/com…
Seq769	Fungi	Ascomycota	na	na	na	na	na	na	na	na	na	na	na	na	na	na
Seq770	Fungi	Ascomycota	Dothideomycetes	Pleosporales	Didymellaceae	Didymella		Didymella	13	Pathotroph-Saprotroph	Animal Pathogen-Plant Pathogen-Undefined Saprotroph	NULL	Microfungus	Probable	NULL	Tedersoo L, et al. 2014. Science 346:e1256688 ((https://doi.org/10.1126/science.1256688))
Seq771	Fungi	Basidiomycota	na	na	na	na	na	na	na	na	na	na	na	na	na	na
Seq772	Fungi	Ascomycota	Sordariomycetes	Hypocreales	na	na	na	na	na	na	na	na	na	na	na	na
Seq773	Fungi	Basidiomycota	na	na	na	na	na	na	na	na	na	na	na	na	na	na
Seq774	Fungi	Basidiomycota	na	na	na	na	na	na	na	na	na	na	na	na	na	na
Seq775	Fungi	Basidiomycota	Agaricomycetes	Agaricales	Entolomataceae	Clitopilus		Clitopilus	13	Saprotroph	Undefined Saprotroph	NULL	Agaricoid	Probable	NULL	Tedersoo L, et al. 2014. Science 346:e1256688 ((https://doi.org/10.1126/science.1256688))
Seq776	Fungi	Ascomycota	na	na	na	na	na	na	na	na	na	na	na	na	na	na
Seq777	Fungi	Ascomycota	Sordariomycetes	na	na	na	na	na	na	na	na	na	na	na	na	na
Seq778	Fungi	Ascomycota	na	na	na	na	na	na	na	na	na	na	na	na	na	na
Seq779	Fungi	Ascomycota	na	na	na	na	na	na	na	na	na	na	na	na	na	na
Seq780	Fungi	Basidiomycota	Agaricomycetes	Agaricales	Lycoperdaceae	Calvatia	Calvatia_fragilis	Calvatia	13	Saprotroph	Soil Saprotroph	NULL	Gasteroid	Probable	Common name - puffball	Grgurinovic CA, Simpson JA. 2001. Fungal Diversity 8:97-127 ((http://www.fungaldiversity.org/fdp/sfdp/FD_8_97-127.pdf)); Tedersoo L, et al. 2014. Science 346:e1256688 ((https://doi.org/10.1126/science.1256688))
Seq781	Fungi	Ascomycota	Eurotiomycetes	Chaetothyriales	na	na	na	na	na	na	na	na	na	na	na	na
Seq782	Fungi	Ascomycota	Dothideomycetes	Pleosporales	Amorosiaceae	Alfoldia	Alfoldia_vorosii	na	na	na	na	na	na	na	na	na
Seq783	Fungi	Ascomycota	na	na	na	na	na	na	na	na	na	na	na	na	na	na
Seq784	Fungi	Ascomycota	Sordariomycetes	na	na	na	na	na	na	na	na	na	na	na	na	na
Seq785	Fungi	Ascomycota	Sordariomycetes	Hypocreales	Nectriaceae	Fusarium	Fusarium_sporotrichioides	Fusarium	13	Pathotroph-Saprotroph-Symbiotroph	Animal Pathogen-Endophyte-Lichen Parasite-Plant Pathogen-Soil Saprotroph-Wood Saprotroph	NULL	Microfungus	Possible	Likely opportunistic human pathogen (Irinyi et al. 2015)	Duncan CG, Eslyn WE. 1966. Mycologia 58:642-664 ((https://doi.org/10.2307/3757045)); Seehann G, et al. 1975. List of Fungi in Soft-Rot Tissue Tests. Institute fur Holzbiologie und Holzschutz, Bundesforschungsanstalt fur Forst - und Holzwirtshaft, Hamburg - Lohbrugge, Germany; Costa IPMW, et al. 2012. Mycotaxon 119:e26 ((http://mycotaxon.com/resources/checklists/costa_v119_checklist.pdf)); Tederso…
Seq786	Fungi	Basidiomycota	Agaricomycetes	na	na	na	na	na	na	na	na	na	na	na	na	na
Seq787	Fungi	Ascomycota	Sordariomycetes	Glomerellales	Glomerellaceae	Colletotrichum	Colletotrichum_siamense	Colletotrichum	13	Pathotroph-Symbiotroph	Endophyte-Plant Pathogen	NULL	Microfungus	Probable	NULL	Costa IPMW, et al. 2012. Mycotaxon 119:e26 ((http://mycotaxon.com/resources/checklists/costa_v119_checklist.pdf)); Tedersoo L, et al. 2014. Science 346:e1256688 ((https://doi.org/10.1126/science.1256688)); The American Phytopathological Society Common Names of Plant Diseases ((http://www.apsnet.org/publications/commonnames/Pages/default.aspx))
Seq788	Fungi	Ascomycota	na	na	na	na	na	na	na	na	na	na	na	na	na	na
Seq789	Fungi	Basidiomycota	Agaricomycetes	Agaricales	na	na	na	Agaricales	7	Pathotroph-Saprotroph-Symbiotroph	Bryophyte Parasite-Dung Saprotroph-Ectomycorrhizal-Fungal Parasite-Leaf Saprotroph-Plant Parasite-Undefined Saprotroph-Wood Saprotroph	NULL	Agaricoid-Gasteroid-Microfungus-Secotioid-Yeast	Possible	Mushrooms and toadstools, Gill fungi, Agarics... lignicolous, sometimes muscicolous or fungicolous, saprobic, mycorrhizal, rarely parasitic on plants or fungi (Kirk et al. 2008)	Kirk PM et al. 2008. Dictionary of the Fungi. Tenth Edition. CAB International, Wallingford (ISBN: 978-0851998268)
Seq790	Fungi	Ascomycota	Leotiomycetes	Helotiales	na	na	na	na	na	na	na	na	na	na	na	na
Seq791	Fungi	Chytridiomycota	Rhizophlyctidomycetes	Rhizophlyctidales	Rhizophlyctidaceae	Rhizophlyctis	Rhizophlyctis_rosea	Rhizophlyctis	13	Saprotroph	Undefined Saprotroph	NULL	NULL	Probable	NULL	James TY, et al. 2006. Nature 443:818-822 ((https://doi.org/10.1038/nature05110))
Seq792	Fungi	Ascomycota	Orbiliomycetes	Orbiliales	Orbiliaceae	na	na	Orbiliaceae	9	Saprotroph	Wood Saprotroph	NULL	Microfungus	Probable	Saprobic, found especially on wood in both wet and dry habitats. Many species are nematophagous, forming adhesive knobs, nets or ring-like traps in the presence of a food source; perhaps a strategy for life in low-nitrogen environments. There have been reports of associations with algae for a few species, but an established lichen association appears not to exist (Cannon & Kirk 2007)	Cannon PF, Kirk PM. 2007. Fungal Families of the World. CAB International, Cambridge (ISBN: 978-0851998275)
Seq793	Fungi	Ascomycota	Sordariomycetes	Hypocreales	Nectriaceae	Calonectria	na	Calonectria	13	Pathotroph	Plant Pathogen	NULL	NULL	Probable	NULL	Tedersoo L, et al. 2014. Science 346:e1256688 ((https://doi.org/10.1126/science.1256688))
Seq794	Fungi	Chytridiomycota	na	na	na	na	na	na	na	na	na	na	na	na	na	na
Seq795	Fungi	Ascomycota	Sordariomycetes	Hypocreales	Nectriaceae	Thelonectria	Thelonectria_veuillotiana	Nectriaceae	9	Pathotroph-Saprotroph-Symbiotroph	Animal Pathogen-Endophyte-Fungal Parasite-Lichen Parasite-Plant Pathogen-Wood Saprotroph	NULL	Microfungus	Possible	Fusarium species are amongst the economically significant plant pathogens (Cannon & Kirk 2007)	Cannon PF, Kirk PM. 2007. Fungal Families of the World. CAB International, Cambridge (ISBN: 978-0851998275); Hirooka Y, et al. 2012. Studies in Mycology 711-210 ((https://doi.org/10.3114/sim0001)); Tedersoo L, et al. 2014. Science 346:e1256688 ((https://doi.org/10.1126/science.1256688)); The American Phytopathological Society Common Names of Plant Diseases ((http://www.apsnet.org/publications/com…
Seq796	Fungi	Ascomycota	na	na	na	na	na	na	na	na	na	na	na	na	na	na
Seq797	Fungi	Ascomycota	Eurotiomycetes	Chaetothyriales				na	na	na	na	na	na	na	na	na
Seq798	Fungi	Ascomycota	Sordariomycetes	Xylariales	Amphisphaeriaceae	Microdochium	Microdochium_dawsoniorum	Amphisphaeriaceae	9	Saprotroph	Undefined Saprotroph	NULL	NULL	Possible	Saprobes or weak parasites of leaves, stems, etc., often appearing as secondary colonizers following damage to plants by other agents (Cannon & Kirk 2007)	Cannon PF, Kirk PM. 2007. Fungal Families of the World. CAB International, Cambridge (ISBN: 978-0851998275)
Seq799	Fungi	Ascomycota	Sordariomycetes	Hypocreales	na	na	na	na	na	na	na	na	na	na	na	na
Seq800	Fungi	na	na	na	na	na	na	na	na	na	na	na	na	na	na	na
Seq801	Fungi	Ascomycota	Leotiomycetes	Thelebolales	Pseudeurotiaceae	Gymnostellatospora	Gymnostellatospora_japonica	Gymnostellatospora	13	Saprotroph	Undefined Saprotroph	NULL	NULL	Probable	NULL	Tedersoo L, et al. 2014. Science 346:e1256688 ((https://doi.org/10.1126/science.1256688))
Seq802	Fungi	na	na	na	na	na	na	na	na	na	na	na	na	na	na	na
Seq803	Fungi	Ascomycota	Sordariomycetes	Hypocreales	Nectriaceae	na	na	Nectriaceae	9	Pathotroph-Saprotroph-Symbiotroph	Animal Pathogen-Endophyte-Fungal Parasite-Lichen Parasite-Plant Pathogen-Wood Saprotroph	NULL	Microfungus	Possible	Fusarium species are amongst the economically significant plant pathogens (Cannon & Kirk 2007)	Cannon PF, Kirk PM. 2007. Fungal Families of the World. CAB International, Cambridge (ISBN: 978-0851998275); Hirooka Y, et al. 2012. Studies in Mycology 711-210 ((https://doi.org/10.3114/sim0001)); Tedersoo L, et al. 2014. Science 346:e1256688 ((https://doi.org/10.1126/science.1256688)); The American Phytopathological Society Common Names of Plant Diseases ((http://www.apsnet.org/publications/com…
Seq804	Fungi	Ascomycota	Sordariomycetes	Hypocreales	na	na	na	na	na	na	na	na	na	na	na	na
Seq805	Fungi	na	na	na	na	na	na	na	na	na	na	na	na	na	na	na
Seq806	Fungi	Ascomycota	Sordariomycetes	Trichosphaeriales	Trichosphaeriaceae	Nigrospora	Nigrospora_oryzae	Nigrospora	13	Saprotroph	Undefined Saprotroph	NULL	NULL	Probable	NULL	Tedersoo L, et al. 2014. Science 346:e1256688 ((https://doi.org/10.1126/science.1256688))
Seq807	Fungi	na	na	na	na	na	na	na	na	na	na	na	na	na	na	na
Seq808	Fungi	Ascomycota	na	na	na	na	na	na	na	na	na	na	na	na	na	na
Seq809	Fungi	Mortierellomycota	Mortierellomycetes	Mortierellales	Mortierellaceae	Mortierella	na	Mortierella	13	Saprotroph-Symbiotroph	Endophyte-Litter Saprotroph-Soil Saprotroph-Undefined Saprotroph	NULL	Microfungus	Probable	Saprobic in soil and thus frequenctly isolated from soil and material contaminated with soil such as hay or rotten silage and spoil tips (Cannon & Kirk 2007)	Cannon PF, Kirk PM. 2007. Fungal Families of the World. CAB International, Cambridge (ISBN: 978-0851998275); Tedersoo L, et al. 2014. Science 346:e1256688 ((https://doi.org/10.1126/science.1256688)); Purahong W, et al. 2016. Molecular Ecology 25:4059-4074 ((https://doi.org/10.1111/mec.13739))
Seq810	Fungi	Ascomycota	Eurotiomycetes	Eurotiales	Aspergillaceae	na	na	na	na	na	na	na	na	na	na	na
Seq811	Fungi	Ascomycota	Eurotiomycetes	Eurotiales	Aspergillaceae	na	na	na	na	na	na	na	na	na	na	na
Seq812	Fungi	na	na	na	na	na	na	na	na	na	na	na	na	na	na	na
Seq813	Fungi	Ascomycota	Dothideomycetes	Capnodiales	Cladosporiaceae	Cladosporium	Cladosporium_aciculare	na	na	na	na	na	na	na	na	na
Seq814	Fungi	Ascomycota	Sordariomycetes	Glomerellales	Plectosphaerellaceae	Furcasterigmium	Furcasterigmium_furcatum	Plectosphaerellaceae	13	Pathotroph-Saprotroph-Symbiotroph	Animal Pathogen-Endophyte-Fungal Parasite-Plant Pathogen-Wood Saprotroph	NULL	Microfungus	Possible	NULL	Duncan CG, Eslyn WE. 1966. Mycologia 58:642-645 ((https://doi.org/10.2307/3757045)); Nilsson T. 1973. Studia Forestalia Suecica 104:1-40 ((https://pub.epsilon.slu.se/5711/)); Worrall JJ, et al. 1997. Mycologia 89:199-219 ((https://doi.org/10.2307/3761073)); Hanada RE, et al. 2010. Fungal Biology 114:901-910 ((https://doi.org/10.1016/j.funbio.2010.08.006)); Del Olmo-Ruiz M, Arnold AE. 2014. Mycolo…
Seq815	Fungi	Ascomycota	Sordariomycetes	Hypocreales	na	na	na	na	na	na	na	na	na	na	na	na
Seq816	Fungi	Ascomycota	na	na	na	na	na	na	na	na	na	na	na	na	na	na
Seq817	Fungi	Ascomycota	Sordariomycetes	na	na	na	na	na	na	na	na	na	na	na	na	na
Seq818	Fungi	Ascomycota	na	na	na	na	na	na	na	na	na	na	na	na	na	na
Seq819	Fungi	Ascomycota	Leotiomycetes	Thelebolales	na	na	na	na	na	na	na	na	na	na	na	na
Seq820	Fungi	Basidiomycota	Tremellomycetes	Filobasidiales	Piskurozymaceae	Solicoccozyma		na	na	na	na	na	na	na	na	na
Seq821	Fungi	Chytridiomycota	na	na	na	na	na	na	na	na	na	na	na	na	na	na
Seq822	Fungi	Ascomycota	Pezizomycetes	Pezizales	Ascodesmidaceae	Eleutherascus		Eleutherascus	13	Saprotroph	Undefined Saprotroph	NULL	NULL	Probable	NULL	Tedersoo L, et al. 2014. Science 346:e1256688 ((https://doi.org/10.1126/science.1256688))
Seq823	Fungi	Ascomycota	Dothideomycetes	Pleosporales	na	na	na	na	na	na	na	na	na	na	na	na
Seq824	Fungi	Ascomycota	na	na	na	na	na	na	na	na	na	na	na	na	na	na
Seq825	Fungi	na	na	na	na	na	na	na	na	na	na	na	na	na	na	na
Seq826	Fungi	Ascomycota	Sordariomycetes	Sordariales	Chaetomiaceae	Chaetomium	Chaetomium_globosum	na	na	na	na	na	na	na	na	na
[truncated: 16,741 more rows]

## Sheet: Table S5
Table S5. Characteristics distribution table of representative bacterial sequences in samples
[truncated: 39,347 more rows]
[truncated: 49 more columns]

## Sheet: Table S6
Table S6. Characteristics distribution table of representative fungal sequences in samples
[truncated: 17,568 more rows]
[truncated: 49 more columns]

## Sheet: Table S7
Table S7. Kruskal-Wallis test for differential ACE index comparisons between four villages for fungi
[truncated: 8 more rows]

[truncated: 7 more sheets: Table S8, Table S9, Table S10, Table S11, Table S12, Table S13, Table S14]
